# Supplementary material for: Effects on pig immunophysiology, PBMC proteome and brain neurotransmitters caused by group mixing stress and human-animal relationship
Source: PLoS One. 2017 May 5;12(5):e0176928. doi: 10.1371/journal.pone.0176928 (PMC5419571; doi:10.1371/journal.pone.0176928)
Supplement: S1 Table — (XLSX) [file pone.0176928.s001.xlsx]

## Sheet: Protein Id
Supplementary Table S1: List of identified proteins after DIGE labelling of porcine PBMC
#	Protein name Pig	SwissProt Pig	Theor. pI Pig	Theor. MW Pig	Score Pig	# Peptides Pig	% Coverage Pig	Spectral counts	SpC/Mw	Protein name Other mammalia	SwissProt Other mammalia
183	Uncharacterized protein OS=Sus scrofa GN=ITGA2B PE=3 SV=2	F1RQY8_PIG	5.8	113.4	2572.4	25	25.5	91	0.80
187	Uncharacterized protein OS=Sus scrofa GN=ITGA2B PE=3 SV=2	F1RQY8_PIG	5.8	113.4	3206.7	28	28.9	131	1.15
265	Filamin-A (Fragment) OS=Sus scrofa GN=FLNA PE=1 SV=1	Q2YHQ3_PIG	9.9	17.7	1397.6	12	65.9
267	Filamin-A (Fragment) OS=Sus scrofa GN=FLNA PE=1 SV=1	Q2YHQ3_PIG	9.9	17.7	575	11	65.3	35	1.98
353	Uncharacterized protein OS=Sus scrofa GN=KHSRP PE=4 SV=2	F1SBT6_PIG	8.4	77.5	2634.5	42	49.7	121	1.56
371	Serotransferrin OS=Sus scrofa GN=TF PE=1 SV=2	TRFE_PIG	7.1	76.9	1711	51	63.8
408	Coronin (Fragment) OS=Sus scrofa GN=CORO1C PE=3 SV=2	F1RGA9_PIG	6.5	58.9	4015.1	45	45.1
511	Fibrinogen beta chain OS=Sus scrofa GN=FGB PE=4 SV=2	F1RX37_PIG	8.1	56.4	6685.8	58	76.8	312	5.53
528	Uncharacterized protein OS=Sus scrofa GN=GMPS PE=4 SV=1	I3LJ73_PIG	6.4	46.5	493.5	17	25.5	25	0.54
	Fibrinogen alpha chain OS=Sus scrofa GN=FGA PE=4 SV=2	F1RX36_PIG	8.4	32.1	274.2	20	50.4	21	0.65
555	Coronin OS=Sus scrofa GN=coro1a PE=3 SV=1	G8G223_PIG	6	51.1	2520.4	34	35.1	138	2.70
556	Fibrinogen beta chain OS=Sus scrofa GN=FGB PE=4 SV=2	F1RX37_PIG	8.1	56.4	1819.9	38	57.6
561	tRNA-splicing ligase RtcB homolog OS=Sus scrofa GN=RTCB PE=2 SV=1	RTCB_PIG	6.9	55.2	615.9	21	36.6
594	Uncharacterized protein OS=Sus scrofa GN=LOC100627689 PE=4 SV=1	I3LD43_PIG	6.5	25.5	575.9	10	43.4	32	1.25
	Chaperonin containing TCP1, subunit 2 (Beta) OS=Sus scrofa GN=CCT2 PE=2 SV=1	D0G0C8_PIG	6.1	57.4	441.7	14	25.2	18	0.31
	Uncharacterized protein OS=Sus scrofa GN=CORO1A PE=4 SV=1	I3LR17_PIG	8.8	43.4	356.4	12	27.4	14	0.32	Coronin-1A OS=Bos taurus GN=CORO1A PE=1 SV=3	COR1A_BOVIN
604	Uncharacterized protein OS=Sus scrofa GN=LOC100627396 PE=4 SV=2	F1RX35_PIG	6	49.6	3556.3	34	58.4
613	Uncharacterized protein OS=Sus scrofa GN=ILK PE=4 SV=1	I3L9C8_PIG	8.3	51.4	1853.9	38	49.8			Integrin-linked protein kinase OS=Bos taurus GN=ILK PE=2 SV=1	ILK_BOVIN
620	Testin OS=Sus scrofa GN=TES PE=3 SV=1	TES_PIG	9.1	47.9	2004.9	43	59.6
705	Pleckstrin OS=Sus scrofa GN=PLEK PE=2 SV=2	F1SJ07_PIG	8.3	40	974.7	24	34.3	42	1.05
	Small calcium-binding mitochondrial carrier 1 OS=Sus scrofa GN=SCAMC-1 PE=2 SV=1	B2MUB6_PIG	8.6	53.2	801.3	32	52.6	49	0.92
725	Pleckstrin OS=Sus scrofa GN=PLEK PE=2 SV=2	F1SJ07_PIG	8.3	40	903.1	24	43.7	45	1.12
	Uncharacterized protein OS=Sus scrofa GN=ACTR1A PE=3 SV=1	F2Z5G5_PIG	6.2	42.6	557.4	24	56.9	37	0.87	Alpha-centractin OS=Canis familiaris GN=ACTR1A PE=2 SV=1	ACTZ_CANFA
800	Elongation factor 1-alpha OS=Sus scrofa GN=EEF1A PE=2 SV=1	Q0PY11_PIG	9.7	50.1	1308	16	28.4
861	Annexin OS=Sus scrofa GN=ANXA1 PE=2 SV=2	F1SJB5_PIG	6.4	38.7	1250.3	23	59.8	54	1.39
	Leukocyte elastase inhibitor OS=Sus scrofa GN=SERPINB1 PE=1 SV=1	ILEU_PIG	6	42.5	842.5	19	41.5	45	1.06
879	PDZ and LIM domain protein 1 OS=Sus scrofa GN=PDLIM1 PE=2 SV=1	T1RTP3_PIG	6.8	36	2800.1	18	44.7
883	Annexin OS=Sus scrofa GN=ANXA1 PE=2 SV=2	F1SJB5_PIG	6.4	38.7	16819.7	66	89
893	PDZ and LIM domain protein 1 OS=Sus scrofa GN=PDLIM1 PE=2 SV=1	T1RTP3_PIG	6.8	36	4728.9	28	59.6
935	Monoglyceride lipase OS=Sus scrofa GN=MGLL PE=2 SV=1	B8XSJ9_PIG	6.9	33.3	523.6	16	44.9	23	0.69
	Calponin-2 (Fragment) OS=Sus scrofa GN=CNN2 PE=2 SV=1	CNN2_PIG	9.4	32	437	18	46.3	19	0.59
951	Malate dehydrogenase, cytoplasmic OS=Sus scrofa GN=MDH1 PE=1 SV=4	MDHC_PIG	6.2	36.4	1128	28	47.6
961	Heterogeneous nuclear ribonucleoprotein A2/B1 OS=Sus scrofa GN=HNRNPA2B1 PE=2 SV=1	M3UZ37_PIG	9.1	36	352.1	13	30.5	17	0.47
	Calponin-2 (Fragment) OS=Sus scrofa GN=CNN2 PE=2 SV=1	CNN2_PIG	9.4	32	240.8	7	20.3	8	0.25
968	Tropomyosin alpha-1 chain OS=Sus scrofa GN=TPM1 PE=1 SV=2	TPM1_PIG	4.6	32.7	146.6	8	23.9	9	0.27
	Uncharacterized protein OS=Sus scrofa GN=HNRNPK PE=4 SV=1	I3LQS0_PIG	5.4	49.2	140.4	5	11	6	0.12	Heterogeneous nuclear ribonucleoprotein K OS=Bos taurus GN=HNRNPK PE=2 SV=1	HNRPK_BOVIN
987	Uncharacterized protein OS=Sus scrofa GN=EFHD2 PE=4 SV=1	F1SUW3_PIG	5.1	26.6	1250.9	21	55.6			EF-hand domain-containing protein D2 OS=Bos taurus GN=EFHD2 PE=2 SV=1	EFHD2_BOVIN
1027	Proteasome subunit alpha type OS=Sus scrofa GN=PSMA4 PE=3 SV=1	F2Z528_PIG	8.7	29.5	267.6	13	41.8	16	0.54
1046	High mobility group protein B1 OS=Sus scrofa GN=HMGB1 PE=4 SV=1	F2Z594_PIG	5.5	24.9	292.6	10	40.9
1052	Proteasome activator complex subunit 1 OS=Sus scrofa GN=PSME1 PE=2 SV=1	PSME1_PIG	5.7	28.6	1326.3	23	75.9
1117	Heterogeneous nuclear ribonucleoprotein A2/B1 OS=Sus scrofa GN=HNRNPA2B1 PE=2 SV=1	M3UZ37_PIG	9.1	36	289.2	8	17.9	17	0.47
1152	Heterogeneous nuclear ribonucleoprotein A2/B1 OS=Sus scrofa GN=HNRNPA2B1 PE=2 SV=1	M3UZ37_PIG	9.1	36	203.8	8	18.8
1201	Myosin regulatory light polypeptide 9 OS=Sus scrofa GN=MYL9 PE=1 SV=2	MYL9_PIG	4.6	19.8	176.9	8	34.9
1202	Uncharacterized protein OS=Sus scrofa GN=MYL12B PE=4 SV=2	F1SM78_PIG	4.5	19.8	195.2	5	29.7			Myosin regulatory light polypeptide 9 OS=Bos taurus GN=MYL9 PE=2 SV=3	MYL9_BOVIN
1240	Calcium-binding protein A9 OS=Sus scrofa GN=S100A9 PE=2 SV=1	C3S7K6_PIG	6.4	15.9	112	8	31.9	12	0.75
1275	Uncharacterized protein OS=Sus scrofa GN=UBE2I PE=3 SV=1	I3LSZ1_PIG	9.7	18	90.8	4	25.9	5	0.28
	Peptidyl-prolyl cis-trans isomerase A OS=Sus scrofa GN=PPIA PE=1 SV=2	PPIA_PIG	9.4	17.9	76.7	3	12.8	4	0.22
1281	Uncharacterized protein (Fragment) OS=Sus scrofa GN=RHEB PE=4 SV=2	F2Z5R2_PIG	5.1	20.4	126.4	3	17.9			GTP-binding protein Rheb OS=Bos taurus GN=RHEB PE=2 SV=1	RHEB_BOVIN
1302	Uncharacterized protein OS=Sus scrofa GN=PRDX5 PE=4 SV=2	F1RQP0_PIG	6.1	17.3	523.3	12	53.1			Peroxiredoxin-5, mitochondrial OS=Bos taurus GN=PRDX5 PE=2 SV=2	PRDX5_BOVIN
1347	Histone H2B OS=Sus scrofa GN=HIST1H2BF PE=3 SV=1	F2Z580_PIG	10.8	13.9	478.9	13	81.7
1351	Histone H2B OS=Sus scrofa GN=HIST1H2BF PE=3 SV=1	F2Z580_PIG	10.8	13.9	251.2	11	65.1
1386	Uncharacterized protein OS=Sus scrofa GN=HINT1 PE=4 SV=1	F1RKI3_PIG	6.4	13.7	109	4	19	5	0.36	Histidine triad nucleotide-binding protein 1 OS=Bos taurus GN=HINT1 PE=1 SV=2	HINT1_BOVIN
1399	Filamin-A (Fragment) OS=Sus scrofa GN=FLNA PE=1 SV=1	Q2YHQ3_PIG	9.9	17.7	365.7	9	61.7
1445	Pleckstrin OS=Sus scrofa GN=PLEK PE=2 SV=2	F1SJ07_PIG	8.3	40	992.2	14	25.1
1457	Fibrinogen beta chain OS=Sus scrofa GN=FGB PE=4 SV=2	F1RX37_PIG	8.1	56.4	1676.4	28	48.3
1486	Aconitate hydratase, mitochondrial (Fragment) OS=Sus scrofa GN=ACO2 PE=4 SV=2	F1SRC5_PIG	7.7	84.3	2116.7	24	26.6
1563	Hemoglobin subunit beta OS=Sus scrofa GN=HBB PE=3 SV=1	F1RII7_PIG	6.7	16.2	4775.3	13	83	172	10.61
1580	Fibrinogen beta chain OS=Sus scrofa GN=FGB PE=4 SV=2	F1RX37_PIG	8.1	56.4	1446.4	19	36.6
1585	Uncharacterized protein OS=Sus scrofa GN=LOC100627396 PE=4 SV=2	F1RX35_PIG	6	49.6	2114.7	20	37.4
1601	Fibrinogen A-alpha-chain (Fragment) OS=Sus scrofa PE=4 SV=1	Q28936_PIG	6.6	47.3	659.2	21	36.8	59	1.25
1607	High mobility group protein B1 OS=Sus scrofa GN=HMGB1 PE=4 SV=1	F2Z594_PIG	5.5	24.9	487.6	16	47
1611	WD repeat-containing protein 1 OS=Sus scrofa GN=WDR1 PE=2 SV=1	K9IVR7_PIG	6.2	66.1	446.6	11	17.8	14	0.21
	Uncharacterized protein OS=Sus scrofa GN=FUBP1 PE=2 SV=2	F1S9S5_PIG	6.8	67.7	425.1	19	32.1	22	0.32
1612	Fibrinogen alpha chain OS=Sus scrofa GN=FGA PE=4 SV=2	F1RX36_PIG	8.4	32.1	532.9	25	60
1621	von Willebrand factor OS=Sus scrofa GN=VWF PE=2 SV=1	F5XVC2_PIG	7.7	307.8	1445.5	15	5.3
1623	Endoplasmin OS=Sus scrofa GN=HSP90B1 PE=2 SV=3	ENPL_PIG	4.6	92.4	1924.7	44	35.8
1674	Histone H2B OS=Sus scrofa GN=HIST1H2BF PE=3 SV=1	F2Z580_PIG	10.8	13.9	313.4	13	67.5
1686	Uncharacterized protein OS=Sus scrofa GN=LOC100621569 PE=4 SV=1	F1SNL7_PIG	5.3	52.7	489	15	32.4	32	0.61
1693	Vinculin OS=Sus scrofa GN=VCL PE=1 SV=4	VINC_PIG	5.5	123.9	5623.5	96	59.2
1700	Proteasome activator complex subunit 2 OS=Sus scrofa GN=PSME2 PE=4 SV=2	F1SGM3_PIG	6	28.6	2484.4	19	55.2
1718	Coagulation factor XIII, A1 polypeptide OS=Sus scrofa GN=F13A1 PE=2 SV=1	K7GQL2_PIG	6	83.3	1186.9	34	35.2
1729	Uncharacterized protein (Fragment) OS=Sus scrofa GN=LCP1 PE=4 SV=2	F1RK02_PIG	5.3	71.4	5906.5	42	51.3
1732	Uncharacterized protein OS=Sus scrofa GN=CALD1 PE=4 SV=1	F1SNH3_PIG	5.9	63	1436.8	39	46.2
1780	Hemoglobin subunit alpha OS=Sus scrofa GN=HBA PE=1 SV=1	HBA_PIG	9.6	15	1982.1	8	44.7
1785	WD repeat-containing protein 1 OS=Sus scrofa GN=WDR1 PE=2 SV=1	K9IVR7_PIG	6.2	66.1	475.3	21	24.8	31	0.47
	Fibrinogen beta chain OS=Sus scrofa GN=FGB PE=4 SV=2	F1RX37_PIG	8.1	56.4	346.6	14	23.6	18	0.32
