# Supplementary material for: Effects on pig immunophysiology, PBMC proteome and brain neurotransmitters caused by group mixing stress and human-animal relationship
Source: PLoS One. 2017 May 5;12(5):e0176928. doi: 10.1371/journal.pone.0176928 (PMC5419571; doi:10.1371/journal.pone.0176928)
Supplement: S2 Table — (XLSX) [file pone.0176928.s002.xlsx]

## Sheet: Hoja1
Supplementary table S2: Peptide list of the identified PBMC proteins
Spot 183				Integrin alpha-IIb OS=Sus scrofa GN=ITGA2B PE=3 SV=2
Accession:				F1RQY8_PIG								Score:	2572.42
Database:				Swissprot_pig								MW [kDa]:	113.4
Seq. Coverage [%]:				0.255								pI:	5.75025
												No. of Peptides:	25
Cmpd.	No. of Cmpds.	m/z meas.	Δ		z	Rt [min]	Score	Site [%]	P	Range	Sequence			Modification	Type
			m/z [ppm]
918	5	633.352	0.792193		2	11.3167	61.81		0	60-72	K.SHGSVSIVVGAPR.T				CID
2135	5	825.404	0.689817		2	18.15	75.3		0	77-90	R.NLEETGGVFLCPWK.A			Carbamidomethyl: 11	CID
1912	1	927.44	1.38014		2	16.9167	93.03		0	93-108	K.SVQCVALSFNLDDETR.N			Carbamidomethyl: 4	CID
1268	4	620.819	-1.12697		2	13.2667	58.74		0	109-119	R.NVGAQTFQTFK.A				CID
1850	1	594.331	1.54032		2	16.6	72.62		0	122-132	R.QGLGASVLTWR.D				CID
1470	2	1196.57	415.6		2	14.4333	86.85		1	150-171	K.NEEAEKTPVGGCFVAQLQNSGR.A			Carbamidomethyl: 12	CID
1584	13	845.921	0.484094		2	15.1167	100.59		0	156-171	K.TPVGGCFVAQLQNSGR.A			Carbamidomethyl: 6	CID
556	1	433.696	1.94819		2	9.41667	27.7		0	172-178	R.AEFSPCR.A			Carbamidomethyl: 6	CID
2278	1	668.379	-0.433938		2	18.9667	84.71		0	179-190	R.ANLLSLVYVESK.F				CID
1496	1	808.909	-0.000237604		2	14.6	69.32		0	334-347	R.HDLLVGAPLYMESR.A			Oxidation: 11	CID
223	1	365.869	1.19781		3	7.73333	38.39		1	348-357	R.ADHKLAEVGR.V				CID
296	1	322.691	1.80185		2	8.11667	44.63		0	352-357	K.LAEVGR.V				CID
1792	10	513.293	1.63759		2	16.2667	47.4		0	358-365	R.VYLFLQSR.G				CID
1712	9	665.859	-0.0242092		2	15.8167	70.75		0	386-398	R.FGSAIAPLGDLNR.D				CID
1995	2	1120.52	0.372713		2	17.3667	70.6		0	453-474	R.GATDIDDNGYPDLLVGAYGADK.V				CID
476	1	318.198	1.10167		2	9.01667	26.73		0	475-479	K.VVVYR.A				CID
111	1	487.741	1.57072		2	7.06667	25.17		0	502-509	K.NCVQPQTK.T			Carbamidomethyl: 2	CID
1384	2	1232.08	3.97314		2	13.95	57.23		0	510-531	K.TPVSCFTIQMCVGATGHNIPEK.L			Carbamidomethyl: 5, 11; Oxidation: 10	CID
1187	1	536.294	0.880643		2	12.8167	62.08		0	534-542	R.LNAELQLDR.Q				CID
477	1	376.664	0.908657		2	9.03333	27.31		0	584-589	R.DEADFR.D				CID
310	1	498.226	1.22281		2	8.18333	30.66		1	584-591	R.DEADFRDK.L				CID
2190	17	823.4	-0.00096223		2	18.45	80.98		0	628-641	R.IILDCGEDQVCVPK.L			Carbamidomethyl: 5, 11	CID
240	1	381.713	1.92156		2	7.83333	33.46		0	702-707	R.LICTQK.K			Carbamidomethyl: 3	CID
1205	1	638.325	-0.244863		2	12.9167	62.62		0	714-724	K.VVLCELGNPMK.G			Carbamidomethyl: 4; Oxidation: 10	CID
656	1	469.757	1.18976		2	9.93333	59.39		0	774-781	R.AEAHLELR.G				CID
Spot 187				Integrin alpha-IIb OS=Sus scrofa GN=ITGA2B PE=3 SV=2
Accession:				F1RQY8_PIG								Score:	3206.69
Database:				Swissprot_pig								MW [kDa]:	113.4
Seq. Coverage [%]:				28.9%								pI:	5.75025
												No. of Peptides:	28
Cmpd.	No. of Cmpds.	m/z meas.	Δ		z	Rt [min]	Score	Site [%]	P	Range	Sequence			Modification	Type
			m/z [ppm]
1914	40	633.352	0.129054		2	16.5333	83.2		0	60-72	K.SHGSVSIVVGAPR.T				CID
2103	2	825.405	1.87712		2	18.0167	72.62		0	77-90	R.NLEETGGVFLCPWK.A			Carbamidomethyl: 11	CID
1933	2	927.44	1.12136		2	16.6667	56.32		0	93-108	K.SVQCVALSFNLDDETR.N			Carbamidomethyl: 4	CID
1345	18	620.819	-0.434334		2	13.0167	62.64		0	109-119	R.NVGAQTFQTFK.A				CID
1900	1	594.331	0.513957		2	16.45	76.51		0	122-132	R.QGLGASVLTWR.D				CID
1551	1	797.718	1.25735		3	14.2	56.68		1	150-171	K.NEEAEKTPVGGCFVAQLQNSGR.A			Carbamidomethyl: 12	CID
1663	3	845.918	-2.32941		2	14.8833	101.69		0	156-171	K.TPVGGCFVAQLQNSGR.A			Carbamidomethyl: 6	CID
581	1	433.695	1.2334		2	9.23333	24.4		0	172-178	R.AEFSPCR.A			Carbamidomethyl: 6	CID
2180	1	668.381	1.76541		2	18.7833	84.77		0	179-190	R.ANLLSLVYVESK.F				CID
1578	1	808.909	0.828039		2	14.3833	63.88		0	334-347	R.HDLLVGAPLYMESR.A			Oxidation: 11	CID
222	1	548.3	1.52397		2	7.5	50.14		1	348-357	R.ADHKLAEVGR.V				CID
301	1	322.69	1.0581		2	7.88333	35.15		0	352-357	K.LAEVGR.V				CID
1909	15	513.293	0.682972		2	16.5	48.22		0	358-365	R.VYLFLQSR.G				CID
1744	1	703.38	0.788699		3	15.4167	48.49		0	366-385	R.GHHSLGTPSLLLTGTQLYGR.F				CID
1784	1	665.86	0.441355		2	15.6667	40.47		0	386-398	R.FGSAIAPLGDLNR.D				CID
2003	2	1120.52	-1.04627		2	17.1833	70.45		0	453-474	R.GATDIDDNGYPDLLVGAYGADK.V				CID
2079	2	952.809	2.16466		3	17.7833	37.77		1	453-479	R.GATDIDDNGYPDLLVGAYGADKVVVYR.A				CID
501	1	318.198	1.88734		2	8.83333	31.53		0	475-479	K.VVVYR.A				CID
1473	1	821.721	0.650659		3	13.7333	38.15		0	510-531	K.TPVSCFTIQMCVGATGHNIPEK.L			Carbamidomethyl: 5, 11; Oxidation: 10	CID
1540	1	911.452	3.60195		3	14.1333	33.87		1	510-533	K.TPVSCFTIQMCVGATGHNIPEKLR.L			Carbamidomethyl: 5, 11; Oxidation: 10	CID
1262	2	536.294	1.68244		2	12.6	59.68		0	534-542	R.LNAELQLDR.Q				CID
502	1	376.665	2.05026		2	8.83333	29.29		0	584-589	R.DEADFR.D				CID
302	1	498.225	0.721027		2	7.88333	31.85		1	584-591	R.DEADFRDK.L				CID
1530	23	823.4	0.0719064		2	14.0667	72.84		0	628-641	R.IILDCGEDQVCVPK.L			Carbamidomethyl: 5, 11	CID
241	1	381.713	1.10943		2	7.58333	24.57		0	702-707	R.LICTQK.K			Carbamidomethyl: 3	CID
1256	1	638.323	-3.87937		2	12.55	46.26		0	714-724	K.VVLCELGNPMK.G			Carbamidomethyl: 4; Oxidation: 10	CID
679	1	469.757	0.78529		2	9.71667	51.1		0	774-781	R.AEAHLELR.G				CID
1115	1	590.799	-0.394202		4	11.85	21.37		0	808-828	K.VEHTYELHNNGPSTVSGLHLR.L				CID
Spot 265				Filamin-A (Fragment) OS=Sus scrofa GN=FLNA PE=1 SV=1
Accession:				Q2YHQ3_PIG								Score:	1397.57
Database:				Swissprot_pig								MW [kDa]:	17.7
Seq. Coverage [%]:				0.659								pI:	9.91
												No. of Peptides:	12
Cmpd.	No. of Cmpds.	m/z meas.	Δ		z	Rt [min]	Score	Site [%]	P	Range	Sequence			Modification	Type
			m/z [ppm]
1195	1	690.342	1.93		2	13.23	65.88		0	21-33	K.YGGPYHIGGSPFK.A				CID
193	9	845.911	0.68		2	7.52	92.9		0	61-79	K.TASAPQHGAPGPGAADASK.V				CID
643	1	701.372	1.31		3	10	47.82		1	61-83	K.TASAPQHGAPGPGAADASKVLAK.G				CID
144	1	333.186	3.18		2	7.23	30.21		0	90-95	K.AYVGQK.G				CID
771	1	823.895	-0.56		2	10.72	61.19		1	90-104	K.AYVGQKGSFTVDCSK.A			Carbamidomethyl: 13	CID
608	14	500.725	2.2		2	9.82	53.83		0	96-104	K.GSFTVDCSK.A			Carbamidomethyl: 7	CID
1645	16	484.26	4.97		3	17.58	59.39		0	105-118	K.AGNNMLLVGVHGPR.T			Oxidation: 5	CID
1042	18	544.786	-1.14		2	12.28	64.41		0	119-127	R.TPCEEILVK.H			Carbamidomethyl: 3	CID
875	1	812.929	2.42		2	11.32	58.15		1	119-132	R.TPCEEILVKHVGSR.L			Carbamidomethyl: 3	CID
1596	1	543.317	2.19		2	16.9	40.13		0	133-141	R.LYSVSYLLK.D				CID
945	1	576.319	0.85		2	11.72	50.9		1	142-151	K.DKGEYTLVVK.W				CID
1114	1	707.333	2.33		2	12.7	30.18		0	152-163	K.WGDEHIPGSPYR.V				CID
Spot 267				Filamin-A (Fragment) OS=Sus scrofa GN=FLNA PE=1 SV=1
Accession:				Q2YHQ3_PIG								Score:	574.95
Database:				Swissprot_pig								MW [kDa]:	17.7
Seq. Coverage [%]:				0.653								pI:	9.91
												No. of Peptides:	11
Cmpd.	No. of Cmpds.	m/z meas.	Δ		z	Rt [min]	Score	Site [%]	P	Range	Sequence			Modification	Type
			m/z [ppm]
1488	1	878.966	3.82		2	16.87	46.89		0	5-20	R.VTYTPMAPGSYLISIK.Y			Oxidation: 6	CID
1080	1	690.343	3.26		2	13.43	53.31		0	21-33	K.YGGPYHIGGSPFK.A				CID
195	3	845.913	2.77		2	7.7	98.52		0	61-79	K.TASAPQHGAPGPGAADASK.V				CID
652	1	701.375	5.83		3	10.27	36.97		1	61-83	K.TASAPQHGAPGPGAADASKVLAK.G				CID
143	1	333.186	4.17		2	7.38	26.06		0	90-95	K.AYVGQK.G				CID
602	4	500.725	2.74		2	9.97	52.99		0	96-104	K.GSFTVDCSK.A			Carbamidomethyl: 7	CID
908	1	725.884	1.01		2	12.1	55.19		0	105-118	K.AGNNMLLVGVHGPR.T			Oxidation: 5	CID
1057	14	545.291	926.4		2	13.23	48.15		0	119-127	R.TPCEEILVK.H			Carbamidomethyl: 3	CID
1514	1	543.318	3.66		2	17.05	26.01		0	133-141	R.LYSVSYLLK.D				CID
881	1	576.32	2.43		2	11.92	38.18		1	142-151	K.DKGEYTLVVK.W				CID
999	1	454.759	2.91		2	12.77	20.26		0	144-151	K.GEYTLVVK.W				CID
Spot 353				Far upstream element-binding protein 2 OS=Sus scrofa GN=KHSRP PE=4 SV=2
Accession:				F1SBT6_PIG								Score:	2634.52
Database:				Swissprot_pig								MW [kDa]:	77.5
Seq. Coverage [%]:				0.497								pI:	8.43272
												No. of Peptides:	42
Cmpd.	No. of Cmpds.	m/z meas.	Δ		z	Rt [min]	Score	Site [%]	P	Range	Sequence			Modification	Type
			m/z [ppm]
591	2	1135.54	1.51873		2	9.81667	122.41		0	41-70	R.GGGGPGGGGPGGGSAGGPSQPPGGGGPGIR.K				CID
404	1	800.06	1.3831		3	8.68333	55.15		1	41-71	R.GGGGPGGGGPGGGSAGGPSQPPGGGGPGIRK.D				CID
617	1	560.792	1.38696		2	9.96667	65.33		1	71-80	R.KDAFADAVQR.A				CID
837	16	496.744	0.88437		2	11.5833	55.64		0	72-80	K.DAFADAVQR.A				CID
1222	1	1077.51	3.1746		2	14.5167	91.41		0	88-109	K.IGGDAATTVNNSTPDFGFGGQK.R				CID
1106	1	770.706	-2.76203		3	13.4333	70.86		1	88-110	K.IGGDAATTVNNSTPDFGFGGQKR.Q				CID
151	1	467.893	2.26168		3	7.21667	54.21		1	110-121	K.RQLEDGDQPESK.K				CID
82	1	510.591	1.97265		3	6.8	22.23		2	110-122	K.RQLEDGDQPESKK.L				CID
274	2	623.284	1.77459		2	7.91667	60.17		0	111-121	R.QLEDGDQPESK.K				CID
122	1	458.557	2.42259		3	7.05	31.45		1	111-122	R.QLEDGDQPESKK.L				CID
1079	1	686.365	1.45152		3	13.2167	39.33		0	123-142	K.LASQGDSISSQLGPIHPPPR.T				CID
1314	1	752.706	1.32711		3	15.25	32.22		1	143-162	R.TSMTEEYRVPDGMVGLIIGR.G			Oxidation: 3, 13	CID
386	1	831.401	1.78268		2	8.56667	73.13		1	163-177	R.GGEQINKIQQDSGCK.V			Carbamidomethyl: 14	CID
825	1	757.706	0.0139797		3	11.5167	46.2		1	170-190	K.IQQDSGCKVQISPDSGGLPER.S			Carbamidomethyl: 7	CID
853	1	677.853	1.24208		2	11.6667	66.18		0	178-190	K.VQISPDSGGLPER.S				CID
750	8	651.849	1.03698		2	10.9833	64.15		0	191-203	R.SVSLTGAPESVQK.A				CID
657	1	751.416	2.12606		2	10.2	27.67		1	191-205	R.SVSLTGAPESVQKAK.M				CID
714	1	655.827	2.08822		2	10.7	62.36		1	204-214	K.AKMMLDDIVSR.G			Oxidation: 3, 4	CID
1140	1	548.263	0.976556		2	13.7667	50.38	92.4987	0	206-214	K.MMLDDIVSR.G			Oxidation: 1	CID
901	15	556.26	0.697352		2	12	49.05		0	206-214	K.MMLDDIVSR.G			Oxidation: 1, 2	CID
734	1	329.219	1.90797		2	10.85	34.97		0	245-251	K.AGLVIGK.G				CID
789	1	621.876	1.7771		2	11.2167	40.64		1	245-257	K.AGLVIGKGGETIK.Q				CID
515	1	629.843	3.47172		2	9.35	57.67		1	252-262	K.GGETIKQLQER.A				CID
910	1	1029.54	0.0818227		2	12.05	61.4		0	267-284	K.MILIQDGSQNTNVDKPLR.I			Oxidation: 1	CID
1084	1	681.363	2.4593		3	13.25	25.09		0	267-284	K.MILIQDGSQNTNVDKPLR.I				CID
1189	1	812.881	3.6186		2	14.1667	53.28		0	292-304	K.VQQACEMVMDILR.E			Carbamidomethyl: 5; Oxidation: 7, 9	CID
496	1	779.338	1.16155		2	9.25	55.71		1	307-320	R.DQGGFGDRNEYGSR.I				CID
1125	6	540.315	1.14163		2	13.6667	66.99		0	321-331	R.IGGGIDVPVPR.H				CID
566	1	462.275	0.75489		2	9.66667	50.01		0	332-340	R.HSVGVVIGR.S				CID
123	1	500.781	1.68234		2	7.05	40.59		1	347-355	K.KIQNDAGVR.I				CID
175	1	436.734	2.96289		2	7.36667	49.83		0	348-355	K.IQNDAGVR.I				CID
465	1	731.863	1.06203		2	9.05	72.53		1	356-368	R.IQFKQDDGTGPEK.I				CID
446	1	374.863	2.2117		3	8.93333	36.79		0	369-378	K.IAHIMGPPDR.C			Oxidation: 5	CID
1523	1	592.855	2.57659		2	17.4167	73.66		0	385-394	R.IINDLLQSLR.S				CID
498	1	744.358	1.72655		2	9.25	46.34		0	395-411	R.SGPPGPPGGPGMPPGGR.G			Oxidation: 12	CID
848	1	387.719	2.67408		2	11.65	41.42		0	436-442	K.CGLVIGR.G			Carbamidomethyl: 1	CID
1098	2	706.703	0.570944		3	13.35	53.32		1	443-462	R.GGENVKAINQQTGAFVEISR.Q				CID
1111	18	767.401	-4.09052		2	13.55	76.98		0	449-462	K.AINQQTGAFVEISR.Q				CID
91	1	540.776	2.1596		2	6.86667	60.02		0	479-488	R.GSPQQIDHAK.Q				CID
414	1	380.217	3.08736		2	8.75	46.74		0	489-494	K.QLIEEK.I				CID
462	1	703.697	2.14306		3	9.03333	28.47		1	628-646	K.KIGQQPQQPGAPPQQDYTK.A				CID
562	1	990.993	0.778843		2	9.63333	61.83		0	629-646	K.IGQQPQQPGAPPQQDYTK.A				CID
Spot 371				Serotransferrin OS=Sus scrofa GN=TF PE=1 SV=2
Accession:				TRFE_PIG								Score:	1711.58
Database:				Swissprot_pig								MW [kDa]:	76.9
Seq. Coverage [%]:				0.638								pI:	7.13036
												No. of Peptides:	51
Cmpd.	No. of Cmpds.	m/z meas.	Δ		z	Rt [min]	Score	Site [%]	P	Range	Sequence			Modification	Type
			m/z [ppm]
670	1	675.81	0.878803		2	10.4667	62.18		0	8-18	R.WCTISNQEANK.C			Carbamidomethyl: 2	CID
111	1	631.27	2.39248		2	7.03333	45.74		1	19-28	K.CSSFRENMSK.A			Carbamidomethyl: 1; Oxidation: 8	CID
539	1	636.361	-0.074685		2	9.61667	23.5		1	29-40	K.AVKNGPLVSCVK.K			Carbamidomethyl: 10	CID
652	1	487.262	3.01242		2	10.35	60.47		0	32-40	K.NGPLVSCVK.K			Carbamidomethyl: 7	CID
392	1	551.309	2.16998		2	8.71667	33.59		1	32-41	K.NGPLVSCVKK.S			Carbamidomethyl: 7	CID
774	1	557.285	2.37899		2	11.2333	36.26		1	41-49	K.KSSYLDCIK.A			Carbamidomethyl: 7	CID
993	1	493.238	2.24493		2	12.9	41.52		0	42-49	K.SSYLDCIK.A			Carbamidomethyl: 6	CID
975	1	767.893	1.62929		2	12.75	63.83		1	102-114	K.KGSNFQWNQLQGK.R				CID
1148	2	703.844	-0.479328		2	14.1	60.99		0	103-114	K.GSNFQWNQLQGK.R				CID
1544	1	1144.03	2.17735		2	17.8333	31.92		0	148-168	K.AVASFFSSSCVPCADPVNFPK.L			Carbamidomethyl: 10, 13	CID
65	1	482.72	-0.263173		2	6.75	43.89		0	169-176	K.LCQQCAGK.G			Carbamidomethyl: 2, 5	CID
894	1	525.76	2.06101		2	12.0833	28.64		0	201-210	K.EDAGDVAFVK.H				CID
1111	1	853.752	0.162125		3	13.8167	50.11		0	237-258	R.RPVDDYENCYLAQVPSHAVVAR.S			Carbamidomethyl: 9	CID
845	1	426.217	0.733307		2	11.75	55.92		0	301-308	K.DSANGFLK.I				CID
1609	1	948.469	4.91687		2	18.6	48.77		0	313-328	K.MDSSLYLGYQYVTALR.N			Oxidation: 1	CID
552	1	687.848	1.33362		2	9.68333	33.9		1	329-340	R.NLREEISPDSSK.N				CID
454	1	635.971	0.637429		3	9.06667	21.9		2	329-344	R.NLREEISPDSSKNECK.K			Carbamidomethyl: 15	CID
579	1	679.812	0.722574		2	9.86667	45.96		0	348-358	R.WCAIGHEETQK.C			Carbamidomethyl: 2	CID
889	1	597.765	1.5269		2	12.0333	36.84		0	359-369	K.CDAWSINSGGK.I			Carbamidomethyl: 1	CID
1163	1	972.43	346.473		3	14.2	32.14		1	359-384	K.CDAWSINSGGKIECVSAENTEDCIAK.I			Carbamidomethyl: 1, 14, 23	CID
767	1	869.886	1.76824		2	11.1833	72.03		0	370-384	K.IECVSAENTEDCIAK.I			Carbamidomethyl: 3, 12	CID
1193	4	729.706	1.22404		3	14.4833	42.18		1	385-405	K.IVKGEADAMSLDGGYIYIAGK.C			Oxidation: 9	CID
1290	1	923.933	3.01264		2	15.3167	95.98		0	388-405	K.GEADAMSLDGGYIYIAGK.C			Oxidation: 6	CID
1371	1	681.86	2.2913		2	15.9833	59.99		0	406-417	K.CGLVPVLAENYK.T			Carbamidomethyl: 1	CID
248	1	689.302	1.81219		2	7.83333	53.57		0	418-429	K.TEGENCVNTPEK.G			Carbamidomethyl: 6	CID
1101	1	760.052	1.111		3	13.75	30.58		1	418-438	K.TEGENCVNTPEKGYLAVAVVK.K			Carbamidomethyl: 6	CID
927	2	803.082	414.717		3	12.3667	29.72		2	418-439	K.TEGENCVNTPEKGYLAVAVVKK.S			Carbamidomethyl: 6	CID
1075	1	736.88	2.55516		2	13.55	53.22		1	439-451	K.KSSGPDLNWNNLK.G				CID
1241	1	672.832	2.14668		2	14.8667	45.84		0	440-451	K.SSGPDLNWNNLK.G				CID
1033	1	765.391	2.95403		2	13.25	32.85		1	440-453	K.SSGPDLNWNNLKGK.K				CID
37	1	473.215	2.5923		2	6.58333	32.87		0	455-462	K.SCHTAVDR.T			Carbamidomethyl: 2	CID
1516	1	797.41	1.76064		2	17.5833	47.45		0	463-476	R.TAGWNIPMGLLYNK.I			Oxidation: 8	CID
1212	1	851.869	2.14399		2	14.6167	69.66		0	482-496	K.FDQFFGEGCAPGSQR.N			Carbamidomethyl: 9	CID
148	1	508.577	1.41135		3	7.26667	34.55		1	510-522	R.APGRECLANNHER.Y			Carbamidomethyl: 6	CID
94	1	571.756	2.82655		2	6.93333	49.67		0	514-522	R.ECLANNHER.Y			Carbamidomethyl: 2	CID
1072	1	549.258	2.43251		2	13.5333	25.37		0	523-531	R.YYGYTGAFR.C				CID
264	1	324.674	2.18669		2	7.93333	26.43		0	532-536	R.CLVEK.G			Carbamidomethyl: 1	CID
1007	1	859.77	-0.430709		3	13.0167	60.57		2	532-554	R.CLVEKGDVAFVKDQVVQQNTDGK.N			Carbamidomethyl: 1	CID
855	1	649.998	1.95465		3	11.8167	40.16		1	537-554	K.GDVAFVKDQVVQQNTDGK.N				CID
162	1	616.3	1.5117		2	7.33333	76.61		0	544-554	K.DQVVQQNTDGK.N				CID
1189	1	799.362	3.83139		2	14.45	39.68		0	565-577	K.QMDFELLCQNGAR.E			Carbamidomethyl: 8; Oxidation: 2	CID
404	1	762.848	1.67635		2	8.78333	63.23		0	578-590	R.EPVDNAENCHLAR.A			Carbamidomethyl: 9	CID
104	1	467.765	1.94438		2	7	53.39		0	591-599	R.APNHAVVAR.D				CID
1432	1	760.387	-0.862991		2	16.7	31.93		1	600-612	R.DDKVTCVAEELLK.Q			Carbamidomethyl: 6	CID
1261	1	581.314	1.63136		2	15.05	29.76		0	603-612	K.VTCVAEELLK.Q			Carbamidomethyl: 3	CID
302	1	417.715	1.97194		2	8.15	34.48		0	613-619	K.QQAQFGR.H				CID
797	2	811.329	3.60058		2	11.3833	74.21		0	620-632	R.HVTDCSSSFCMFK.S			Carbamidomethyl: 5, 10; Oxidation: 11	CID
1229	1	811.906	5.52231		2	14.7333	37.19		1	637-649	K.DLLFRDDTQCLAR.V			Carbamidomethyl: 10	CID
333	2	489.72	1.77968		2	8.31667	45.5		0	642-649	R.DDTQCLAR.V			Carbamidomethyl: 5	CID
718	1	638.822	1.32245		2	10.8333	62.75		0	678-688	K.LLEACTFHSAK.N			Carbamidomethyl: 5	CID
190	1	459.239	1.91366		2	7.51667	34.24		1	689-696	K.NPRVETTT.-				CID
Spot 408				Coronin (Fragment) OS=Sus scrofa GN=CORO1C PE=3 SV=2
Accession:				F1RGA9_PIG								Score:	4015.12
Database:				Swissprot_pig								MW [kDa]:	58.9
Seq. Coverage [%]:				0.451								pI:	6.46995
												No. of Peptides:	45
Cmpd.	No. of Cmpds.	m/z meas.	Δ		z	Rt [min]	Score	Site [%]	P	Range	Sequence			Modification	Type
			m/z [ppm]
625	1	396.893	0.856118		3	9.78333	28.27		1	64-73	K.FRHVFGQAVK.N				CID
874	1	1032.99	3.55509		2	11.05	52.47		1	66-82	R.HVFGQAVKNDQCYDDIR.V			Carbamidomethyl: 12	CID
645	17	599.743	0.280395		2	9.88333	48.48		0	74-82	K.NDQCYDDIR.V			Carbamidomethyl: 4	CID
764	1	770.845	1.71434		2	10.4667	43.62		1	74-85	K.NDQCYDDIRVSR.V			Carbamidomethyl: 4	CID
1503	25	769.858	2.36719		2	14.75	92.7		0	86-98	R.VTWDSSFCAVNPR.F			Carbamidomethyl: 8	CID
988	1	454.93	0.141888		3	11.6667	26.65		1	186-197	K.RVGIVAWHPTAR.N				CID
1193	3	603.842	1.657		2	12.8167	56.61		0	187-197	R.VGIVAWHPTAR.N				CID
618	16	525.766	0.820423		2	9.75	57.05		0	239-248	R.NGSLICTASK.D			Carbamidomethyl: 6	CID
470	1	647.328	1.17147		2	8.96667	44.68		1	239-250	R.NGSLICTASKDK.K			Carbamidomethyl: 6	CID
270	1	474.586	0.580985		3	7.91667	24.32		2	239-251	R.NGSLICTASKDKK.V			Carbamidomethyl: 6	CID
233	1	300.18	2.70938		2	7.71667	44.87		0	254-258	R.VIDPR.K				CID
231	1	479.783	2.19988		2	7.71667	52.82		1	259-266	R.KQEIIAEK.E				CID
202	3	405.904	1.87102		3	7.53333	46.94		2	259-268	R.KQEIIAEKEK.A				CID
472	1	415.736	2.30188		2	8.96667	50.63		0	260-266	K.QEIIAEK.E				CID
275	1	544.304	0.494049		2	7.93333	38.72		1	260-268	K.QEIIAEKEK.A				CID
2115	15	858.442	1.01166		2	19.3	93.5		0	278-293	R.AIFLADGNVFTTGFSR.M				CID
1265	1	496.927	2.23191		3	13.2167	21.73		1	294-305	R.MSERQLALWNPK.T			Oxidation: 1	CID
1929	14	485.28	1.56186		2	17.5833	41.51		0	298-305	R.QLALWNPK.T				CID
2014	1	814.051	1.56135		3	18.3333	30.77		0	346-365	R.YFEITDESPYVHYLNTFSSK.E				CID
110	1	663.303	1.41327		2	7.05	32.84		1	366-376	K.EPQRGMGYMPK.R			Oxidation: 6, 9	CID
141	1	408.175	0.686399		2	7.2	26.45		0	370-376	R.GMGYMPK.R			Oxidation: 2, 5	CID
68	1	486.227	3.48533		2	6.8	22.73		1	370-377	R.GMGYMPKR.G			Oxidation: 2, 5	CID
524	1	477.59	1.13029		3	9.25	47.6		2	377-388	K.RGLDVNKCEIAR.F			Carbamidomethyl: 8	CID
680	2	637.83	0.185725		2	10.0667	48.3		1	378-388	R.GLDVNKCEIAR.F			Carbamidomethyl: 7	CID
150	1	324.661	2.11304		2	7.23333	26.26		0	384-388	K.CEIAR.F			Carbamidomethyl: 1	CID
1215	1	672.362	-0.138223		2	12.9333	59.77		1	396-406	R.KCEPIIMTVPR.K			Carbamidomethyl: 2	CID
844	4	453.91	2.10958		3	10.9	56.55		1	396-406	R.KCEPIIMTVPR.K			Carbamidomethyl: 2; Oxidation: 7	CID
1095	4	616.312	-0.777085		2	12.2667	37.57		0	397-406	K.CEPIIMTVPR.K			Carbamidomethyl: 1; Oxidation: 6	CID
2106	13	542.325	1.31558		2	19.2167	53.18		0	436-445	R.NADPILISLK.H				CID
1534	2	919.026	547.993		2	14.9333	59.07		1	436-452	R.NADPILISLKHGYIPGK.N				CID
366	1	386.211	0.833368		2	8.41667	44.7		0	446-452	K.HGYIPGK.N				CID
167	1	347.859	4.09055		3	7.33333	28.32		1	446-454	K.HGYIPGKNR.D				CID
350	1	351.232	1.39727		2	8.33333	29.32		1	455-460	R.DLKVVK.K				CID
185	1	486.288	1.53097		3	7.45	23.24		2	461-473	K.KNILDSKPTANKK.C				CID
525	1	600.833	0.287903		2	9.25	44.3		0	462-472	K.NILDSKPTANK.K				CID
351	1	664.88	0.0774165		2	8.33333	45.95		1	462-473	K.NILDSKPTANKK.C				CID
1080	1	747.747	-0.210487		3	12.1667	27.74		2	462-481	K.NILDSKPTANKKCDLISVPK.K			Carbamidomethyl: 13	CID
906	1	530.298	1.63185		2	11.2333	44.94		1	473-481	K.KCDLISVPK.K			Carbamidomethyl: 2	CID
547	1	396.566	1.98476		3	9.35	48.31		2	473-482	K.KCDLISVPKK.T			Carbamidomethyl: 2	CID
1211	6	466.25	0.872648		2	12.9167	47.68		0	474-481	K.CDLISVPK.K			Carbamidomethyl: 1	CID
825	1	530.297	0.142114		2	10.8	47.22		1	474-482	K.CDLISVPKK.T			Carbamidomethyl: 1	CID
66	1	689.836	1.79623		2	6.78333	81.95		1	482-494	K.KTADMAGVQNEAK.L			Oxidation: 5	CID
157	1	625.788	0.991727		2	7.28333	69.05		0	483-494	K.TADMAGVQNEAK.L			Oxidation: 4	CID
546	1	739.849	0.473693		2	9.35	63.63		1	504-515	K.SIKDTICNQDER.I			Carbamidomethyl: 7	CID
139	1	596.324	1.02167		2	7.2	55.24		1	516-525	R.ISKLEQQMAK.I			Oxidation: 8	CID
Spot 511				Fibrinogen beta chain OS=Sus scrofa GN=FGB PE=4 SV=2
Accession:				F1RX37_PIG								Score:	6685.78
Database:				Swissprot_pig								MW [kDa]:	56.4
Seq. Coverage [%]:				0.768								pI:	8.1094
												No. of Peptides:	58
Cmpd.	No. of Cmpds.	m/z meas.	Δ		z	Rt [min]	Score	Site [%]	P	Range	Sequence			Modification	Type
			m/z [ppm]
79	1	348.694	2.65974		2	6.75	33.42		0	43-48	K.VHVDAR.G				CID
20	1	436.724	4.43915		2	6.4	38.63		0	49-55	R.GHRPYDK.R				CID
100	3	343.518	2.05703		3	6.86667	28.65		1	49-56	R.GHRPYDKR.R				CID
1220	1	661.865	1.65319		4	12	35.64		1	57-81	R.REEAPSLRPVAPPISAGGYQPRPAK.V				CID
1348	1	830.115	-0.178998		3	12.6	57.62		0	58-81	R.EEAPSLRPVAPPISAGGYQPRPAK.V				CID
219	1	308.196	2.67115		2	7.43333	28.74		0	82-87	K.VAIGQK.K				CID
2195	1	1094.54	3.27512		3	16.9333	56.24		1	129-157	K.TSIEELNSNIDSVSQSSSSTFQYMTLLKR.L			Oxidation: 24	CID
369	1	437.257	2.53555		2	8.06667	20.26		2	157-162	K.RLWKDR.Q				CID
2104	1	641.642	1.30475		3	16.4333	29.11		1	167-182	R.RDNENVINEFSSELEK.H				CID
2379	19	883.908	0.830981		2	18.0333	75.26		0	168-182	R.DNENVINEFSSELEK.H				CID
1738	1	709.7	1.55911		3	14.4667	37.6		0	183-200	K.HQLYIDETVNSNIPTNLR.V				CID
1356	17	414.752	3.35757		2	12.65	45.04		0	204-210	R.AILENLR.S				CID
1541	2	739.034	450.399		3	13.4667	42.05		2	211-228	R.SKIQKLESDVLAQMEYCR.T			Carbamidomethyl: 17; Oxidation: 14	CID
1380	1	999.984	-1.0403		2	12.75	87.95		1	213-228	K.IQKLESDVLAQMEYCR.T			Carbamidomethyl: 15; Oxidation: 12	CID
1957	1	661.662	2.2912		3	15.6333	29		1	213-228	K.IQKLESDVLAQMEYCR.T			Carbamidomethyl: 15	CID
1972	1	807.37	1.57236		2	15.7167	73.98		0	216-228	K.LESDVLAQMEYCR.T			Carbamidomethyl: 12	CID
1339	1	815.367	1.08169		2	12.55	88.7		0	216-228	K.LESDVLAQMEYCR.T			Carbamidomethyl: 12; Oxidation: 9	CID
1395	25	816.908	0.522703		2	12.8167	85.87		0	229-243	R.TPCTVTCNIPVVSGK.E			Carbamidomethyl: 3, 7	CID
1677	18	854.75	0.195298		3	14.1667	53.61		1	229-250	R.TPCTVTCNIPVVSGKECEEIIR.N			Carbamidomethyl: 3, 7, 17	CID
796	2	474.728	2.86023		2	10	30.17		0	244-250	K.ECEEIIR.N			Carbamidomethyl: 2	CID
1930	2	1111.5	296.558		3	15.5	37.54		1	244-271	K.ECEEIIRNGGETSEMYLIQPSDSIEPYR.V			Carbamidomethyl: 2; Oxidation: 15	CID
1883	3	1201.54	-2.15696		2	15.2167	71.11		0	251-271	R.NGGETSEMYLIQPSDSIEPYR.V			Oxidation: 8	CID
1915	3	1072.14	-1.1026		3	15.4	64.77		1	251-277	R.NGGETSEMYLIQPSDSIEPYRVYCDMK.T			Carbamidomethyl: 24; Oxidation: 8, 26	CID
1788	1	900.905	1.67735		4	14.7333	21.59		2	251-280	R.NGGETSEMYLIQPSDSIEPYRVYCDMKTER.G			Carbamidomethyl: 24; Oxidation: 8, 26	CID
381	1	408.176	1.51996		2	8.13333	27.51		0	272-277	R.VYCDMK.T			Carbamidomethyl: 3	CID
345	1	601.272	1.61177		2	7.98333	46.83		1	272-280	R.VYCDMKTER.G			Carbamidomethyl: 3	CID
83	1	609.27	2.54668		2	6.76667	55.18		1	272-280	R.VYCDMKTER.G			Carbamidomethyl: 3; Oxidation: 5	CID
1774	6	515.777	2.99515		2	14.6833	51.91		0	281-289	R.GGWTVIQNR.Q				CID
1700	1	664.662	1.96838		3	14.2667	26.12		1	281-298	R.GGWTVIQNRQDGSVDFGR.K				CID
1379	32	490.725	-1.03508		2	12.75	59.75		0	290-298	R.QDGSVDFGR.K				CID
480	2	554.774	2.18206		2	8.58333	56.67		1	290-299	R.QDGSVDFGRK.W				CID
696	1	418.72	2.75602		2	9.53333	23.34		1	299-304	R.KWDPYK.Q				CID
1500	1	695.014	2.17119		3	13.2667	42.12		2	299-317	R.KWDPYKQGFGNIATSADGK.K				CID
1740	1	977.969	1.18433		2	14.4833	51.98		1	300-317	K.WDPYKQGFGNIATSADGK.K				CID
1200	14	633.311	1.86944		2	11.9	93.46		0	305-317	K.QGFGNIATSADGK.K				CID
877	1	697.359	2.05408		2	10.35	59.34		1	305-318	K.QGFGNIATSADGKK.Y				CID
1885	1	600.619	-0.0916526		3	15.2333	24.17		1	318-332	K.KYCGIPGEYWLGNDK.I			Carbamidomethyl: 3	CID
2142	3	836.379	2.1607		2	16.6333	57.27		0	319-332	K.YCGIPGEYWLGNDK.I			Carbamidomethyl: 2	CID
399	3	359.217	2.42058		2	8.23333	42.44		0	333-338	K.ISQLTR.M				CID
1733	1	655.982	1.01629		3	14.45	31.22		1	339-355	R.MGPTKLLIEMEDWEGGK.V			Oxidation: 1, 10	CID
1578	1	549.029	0.513002		4	13.65	22.69		2	339-357	R.MGPTKLLIEMEDWEGGKVK.A			Oxidation: 1, 10	CID
2279	2	710.348	4.71611		2	17.4167	55.87		0	344-355	K.LLIEMEDWEGGK.V				CID
1882	17	718.341	-2.1681		2	15.2167	56.91		0	344-355	K.LLIEMEDWEGGK.V			Oxidation: 5	CID
1652	4	831.925	1.03867		2	14.05	67.54		1	344-357	K.LLIEMEDWEGGKVK.A			Oxidation: 5	CID
1535	18	792.387	-1.97462		2	13.4667	85.28		0	358-371	K.AIYEGFTVQNEANK.Y				CID
1931	1	801.746	1.24743		3	15.5	54.34		1	358-378	K.AIYEGFTVQNEANKYQISLSK.Y				CID
1451	1	941.909	0.911572		2	13.05	37.64		0	400-414	R.TMTIHNSMFFSTYDR.D			Oxidation: 2, 8	CID
461	1	367.66	1.86206		2	8.5	26.23		0	415-420	R.DNDGWK.T				CID
422	1	478.232	0.442514		3	8.31667	24.87		2	415-426	R.DNDGWKTTDPRK.Q				CID
1495	1	581.584	2.38334		3	13.25	40.49		1	427-440	K.QCSKEDGGGWWYNR.C			Carbamidomethyl: 2	CID
2397	24	620.263	0.388698		2	18.1167	60.95		0	431-440	K.EDGGGWWYNR.C				CID
7	1	498.727	4.31199		2	6.31667	26.91		0	441-449	R.CHAANPNGR.Y			Carbamidomethyl: 1	CID
2046	10	815.338	1.07144		2	16.1333	69.35		0	450-462	R.YYWGGSYSWDMAK.H			Oxidation: 11	CID
1681	10	780.849	0.701001		2	14.1833	61.47		0	463-475	K.HGTDDGVVWMNWK.G			Oxidation: 10	CID
1420	1	429.695	1.85335		2	12.9333	22.99		0	476-482	K.GSWYSMK.K				CID
910	2	437.692	0.728538		2	10.5	34.05		0	476-482	K.GSWYSMK.K			Oxidation: 6	CID
598	3	501.74	1.31018		2	9.06667	30.58		1	476-483	K.GSWYSMKK.M			Oxidation: 6	CID
2803	12	517.279	3.5583		2	21.2	23.82		0	488-495	K.IRPFFPEQ.-				CID
Spot 528 1				GMP synthase OS=Sus scrofa GN=GMPS PE=4 SV=1
Accession:				I3LJ73_PIG								Score:	493.513
Database:				Swissprot_pig								MW [kDa]:	46.5
Seq. Coverage [%]:				0.255								pI:	6.39657
												No. of Peptides:	17
Cmpd.	No. of Cmpds.	m/z meas.	Δ		z	Rt [min]	Score	Site [%]	P	Range	Sequence			Modification	Type
			m/z [ppm]
451	1	458.741	2.31789		2	8.66667	37.4		0	10-18	K.LENAGGDLK.D				CID
375	1	422.739	3.12234		2	8.26667	39.82		0	113-120	K.VFGGTVHK.K				CID
156	1	486.786	2.70843		2	7.13333	43.68		1	113-121	K.VFGGTVHKK.S				CID
1164	1	630.333	0.4741		2	12.5333	75.56		0	170-182	R.SGNIVAGIANESK.K				CID
980	1	694.382	2.35797		2	11.4333	67.13		1	170-183	R.SGNIVAGIANESKK.L				CID
718	1	410.206	2.32658		2	10.0333	20.47		0	223-228	R.ELECIR.E			Carbamidomethyl: 4	CID
1493	1	686.348	2.8472		3	15.0333	20.17		0	259-276	R.ALNQDQVIAVHIDNGFMR.K			Oxidation: 17	CID
848	1	560.28	0.0839648		2	10.7167	43.47		0	279-288	R.ESQSVEEALK.K				CID
613	1	624.329	3.02011		2	9.48333	64.27		1	279-289	R.ESQSVEEALKK.L				CID
903	1	329.219	3.30522		2	11.0167	29.97		0	290-295	K.LGIQVK.V				CID
387	1	797.906	3.1201		2	8.31667	63.8		1	323-336	R.ISKTLNMTTSPEEK.R			Oxidation: 7	CID
320	6	633.799	2.48856		2	7.98333	47.28		0	326-336	K.TLNMTTSPEEK.R			Oxidation: 4	CID
248	1	711.849	1.40722		2	7.61667	55.9		1	326-337	K.TLNMTTSPEEKR.K			Oxidation: 4	CID
137	1	775.898	2.95171		2	7.03333	56.02		2	326-338	K.TLNMTTSPEEKRK.I			Oxidation: 4	CID
1270	1	446.762	2.99754		2	13.2333	30.2		0	339-346	K.IIGDTFVK.I				CID
412	1	412.544	2.87059		3	8.45	54.79		0	390-399	K.THHNDTELIR.K				CID
306	1	455.243	4.70791		3	7.91667	21.97		1	390-400	K.THHNDTELIRK.L				CID
Spot 528 2				Fibrinogen alpha chain OS=Sus scrofa GN=FGA PE=4 SV=2
Accession:				F1RX36_PIG								Score:	274.22
Database:				Swissprot_pig								MW [kDa]:	32.1
Seq. Coverage [%]:				0.504								pI:	8.4
												No. of Peptides:	20
Cmpd.	No. of Cmpds.	m/z meas.	Δ		z	Rt [min]	Score	Site [%]	P	Range	Sequence			Modification	Type
			m/z [ppm]
1168	1	546.278	0.13		2	12.55	35.21		0	26-36	K.GEFLAEGGGVR.G				CID
1460	1	599.294	1.54		3	14.73	23.3		1	71-85	R.MKGLIDEVNQDFTNR.I			Oxidation: 1	CID
1611	1	760.873	3.67		2	16.23	53.5		0	73-85	K.GLIDEVNQDFTNR.I				CID
1210	1	628.339	2.54		2	12.82	29.03		1	89-98	K.LKNSLFDYQK.N				CID
1304	1	507.75	3.17		2	13.43	42.17		0	91-98	K.NSLFDYQK.N				CID
1670	1	435.776	3.39		2	17.15	29.65		0	109-115	R.NIIELLR.G				CID
1660	1	796.026	3.58		3	16.93	25.67		0	116-136	R.GDFSNANNNDNIYSQVSEELR.S				CID
1053	1	308.208	0.67		2	11.85	26.8		0	139-143	R.IEILK.R				CID
729	1	386.259	2.93		2	10.1	29.48		1	139-144	R.IEILKR.K				CID
752	1	421.225	3.47		3	10.2	22.69		1	159-168	K.NVRDQLIEMK.R			Oxidation: 9	CID
591	1	446.727	3.13		2	9.37	25.7		0	162-168	R.DQLIEMK.R			Oxidation: 6	CID
438	1	524.778	2.58		2	8.58	28.17		1	162-169	R.DQLIEMKR.L			Oxidation: 6	CID
811	1	690.346	3.42		2	10.52	30.7		1	193-203	K.VDLKDYENQQK.Q				CID
1748	1	790.465	4.05		2	18.57	43.73		0	204-217	K.QLDQVIAINLLPSR.D				CID
1690	1	707.388	3.86		2	17.48	60.47		0	227-239	K.ISPLPDITPADFK.T				CID
1584	2	935.511	4.18		2	15.88	32.84		1	227-243	K.ISPLPDITPADFKTQAR.E				CID
847	1	443.719	0.29		2	10.72	32.57		0	244-250	R.ETPPEWK.A				CID
732	1	351.712	2.95		2	10.1	34.6		0	251-256	K.ALLETR.Q				CID
672	1	324.182	2.4		2	9.8	22.55		0	260-264	K.MVLER.V				CID
311	1	332.18	3.37		2	7.97	28.05		0	260-264	K.MVLER.V			Oxidation: 1	CID
Spot 555				Coronin OS=Sus scrofa GN=coro1a PE=3 SV=1
Accession:				G8G223_PIG								Score:	2520.42
Database:				Swissprot_pig								MW [kDa]:	51.1
Seq. Coverage [%]:				0.351								pI:	5.99912
												No. of Peptides:	34
Cmpd.	No. of Cmpds.	m/z meas.	Δ		z	Rt [min]	Score	Site [%]	P	Range	Sequence			Modification	Type
			m/z [ppm]
315	2	442.244	2.66915		2	8	32.65		0	13-20	R.HVFGQPAK.A				CID
853	1	673.984	1.65284		3	10.6833	22.19		1	13-29	R.HVFGQPAKADQCYEDVR.V			Carbamidomethyl: 12	CID
631	5	578.242	1.94555		2	9.58333	67.71		0	21-29	K.ADQCYEDVR.V			Carbamidomethyl: 4	CID
1643	1	978.437	4.8868		3	15.5167	23		1	21-45	K.ADQCYEDVRVSQTTWDSGFCAVNPK.F			Carbamidomethyl: 4, 20	CID
1535	10	898.92	2.91077		2	14.7833	63.76		0	30-45	R.VSQTTWDSGFCAVNPK.F			Carbamidomethyl: 11	CID
1233	18	576.762	3.27609		2	12.8167	61.39		0	187-196	R.DGALICTSCR.D			Carbamidomethyl: 6, 9	CID
637	1	698.323	1.59883		2	9.6	46.08		1	187-198	R.DGALICTSCRDK.R			Carbamidomethyl: 6, 9	CID
671	1	441.781	2.71802		2	9.76667	37.12		1	200-206	R.VRIIEPR.K				CID
432	1	314.196	2.42918		2	8.58333	29.38		0	202-206	R.IIEPR.K				CID
152	2	423.259	2.65724		2	7.23333	57.03		1	207-214	R.KGTIVAEK.D				CID
332	1	359.211	1.3257		2	8.08333	38.7		0	208-214	K.GTIVAEK.D				CID
691	12	411.722	2.36651		2	9.88333	44.74		0	226-233	R.AVFVSDGK.I				CID
1624	2	849.467	2.33483		2	15.3833	83.15		1	226-241	R.AVFVSDGKILTTGFSR.M				CID
1127	4	447.757	1.87649		2	12.2167	40.56		0	234-241	K.ILTTGFSR.M				CID
1408	4	480.762	1.68039		2	13.95	29.79		0	246-253	R.QVALWDTK.H				CID
512	1	400.179	2.66799		2	8.96667	21.15		0	318-324	R.GMGYMPK.R			Oxidation: 5	CID
192	1	408.176	3.30782		2	7.43333	29.31		0	318-324	R.GMGYMPK.R			Oxidation: 2, 5	CID
104	1	486.227	3.30023		2	6.95	40.07		1	318-325	R.GMGYMPKR.G			Oxidation: 2, 5	CID
252	1	408.241	1.10989		2	7.71667	30.66		1	325-331	K.RGLEVNK.C				CID
633	1	482.262	1.73445		3	9.6	45.18		2	325-336	K.RGLEVNKCEIAR.F			Carbamidomethyl: 8	CID
372	1	330.191	2.72151		2	8.28333	24.21		0	326-331	R.GLEVNK.C				CID
791	3	644.839	1.58711		2	10.3833	40.38		1	326-336	R.GLEVNKCEIAR.F			Carbamidomethyl: 7	CID
216	1	324.661	3.5299		2	7.53333	26.59		0	332-336	K.CEIAR.F			Carbamidomethyl: 1	CID
545	1	496.771	2.7749		2	9.13333	38.39		1	337-343	R.FYKLHER.R				CID
638	1	449.23	2.41515		3	9.6	36.81		1	344-354	R.RCEPIAMTVPR.K			Carbamidomethyl: 2; Oxidation: 7	CID
1330	1	587.292	1.36843		2	13.4333	29.83		0	345-354	R.CEPIAMTVPR.K			Carbamidomethyl: 1	CID
870	11	595.288	-0.947155		2	10.7833	51.35		0	345-354	R.CEPIAMTVPR.K			Carbamidomethyl: 1; Oxidation: 6	CID
1827	4	513.815	2.67672		2	16.9333	39.72		0	384-393	R.DAGPLLISLK.D				CID
1778	2	892.003	-1.21595		2	16.5167	53.07		1	384-400	R.DAGPLLISLKDGYVPPK.S				CID
472	5	388.204	1.80637		2	8.78333	46.4		0	394-400	K.DGYVPPK.S				CID
654	2	509.771	3.22012		2	9.68333	28.53		1	394-402	K.DGYVPPKSR.E				CID
803	1	657.381	1.4973		2	10.4167	47.34		1	440-450	K.LQATVQELQKR.L				CID
1875	21	701.883	4.13818		2	17.3667	71.42		1	450-461	K.RLDTLEETVQAK.-				CID
1214	3	623.831	1.26641		2	12.7	74.07		0	451-461	R.LDTLEETVQAK.-				CID
Spot 556				Fibrinogen beta chain OS=Sus scrofa GN=FGB PE=4 SV=2
Accession:				F1RX37_PIG								Score:	1819.93
Database:				Swissprot_pig								MW [kDa]:	56.4
Seq. Coverage [%]:				0.576								pI:	8.1094
												No. of Peptides:	38
Cmpd.	No. of Cmpds.	m/z meas.	Δ		z	Rt [min]	Score	Site [%]	P	Range	Sequence			Modification	Type
			m/z [ppm]
891	3	661.865	2.48418		4	12.3	37.25		1	57-81	R.REEAPSLRPVAPPISAGGYQPRPAK.V				CID
194	1	308.196	2.86584		2	7.66667	24.94		0	82-87	K.VAIGQK.K				CID
342	1	437.258	3.56469		2	8.5	22.57		2	157-162	K.RLWKDR.Q				CID
1393	1	961.963	5.31104		2	16.6	43.15		1	167-182	R.RDNENVINEFSSELEK.H				CID
1508	1	883.912	5.37897		2	18.1667	61.14		0	168-182	R.DNENVINEFSSELEK.H				CID
990	1	414.752	2.63424		2	13.0167	46.41		0	204-210	R.AILENLR.S				CID
1097	1	738.701	-0.08052		3	13.8167	47.44		2	211-228	R.SKIQKLESDVLAQMEYCR.T			Carbamidomethyl: 17; Oxidation: 14	CID
1004	1	999.987	1.95975		2	13.0833	76.48		1	213-228	K.IQKLESDVLAQMEYCR.T			Carbamidomethyl: 15; Oxidation: 12	CID
975	1	815.369	3.63269		2	12.8833	63.83		0	216-228	K.LESDVLAQMEYCR.T			Carbamidomethyl: 12; Oxidation: 9	CID
1006	1	816.909	1.42856		2	13.1	66.91		0	229-243	R.TPCTVTCNIPVVSGK.E			Carbamidomethyl: 3, 7	CID
1208	2	855.084	391		3	14.7667	28.04		1	229-250	R.TPCTVTCNIPVVSGKECEEIIR.N			Carbamidomethyl: 3, 7, 17	CID
631	1	474.728	3.82921		2	10.35	30.14		0	244-250	K.ECEEIIR.N			Carbamidomethyl: 2	CID
1376	3	1202.04	411.844		2	16.4	44.89		0	251-271	R.NGGETSEMYLIQPSDSIEPYR.V			Oxidation: 8	CID
1374	1	1072.47	311.553		3	16.3833	23.79		1	251-277	R.NGGETSEMYLIQPSDSIEPYRVYCDMK.T			Carbamidomethyl: 24; Oxidation: 8, 26	CID
94	1	609.27	3.15397		2	7.03333	56.89		1	272-280	R.VYCDMKTER.G			Carbamidomethyl: 3; Oxidation: 5	CID
1022	12	515.775	0.280792		2	13.2333	52.18		0	281-289	R.GGWTVIQNR.Q				CID
1173	1	664.662	1.05061		3	14.4833	32.72		1	281-298	R.GGWTVIQNRQDGSVDFGR.K				CID
1295	16	490.727	3.14241		2	15.5833	64.65		0	290-298	R.QDGSVDFGR.K				CID
411	1	554.774	2.83098		2	8.91667	50.46		1	290-299	R.QDGSVDFGRK.W				CID
558	1	418.72	3.11426		2	9.83333	20.95		1	299-304	R.KWDPYK.Q				CID
1068	1	695.014	1.19279		3	13.55	59.5		2	299-317	R.KWDPYKQGFGNIATSADGK.K				CID
1207	1	977.97	2.12506		2	14.75	41.87		1	300-317	K.WDPYKQGFGNIATSADGK.K				CID
874	2	633.311	2.7379		2	12.1833	82.2		0	305-317	K.QGFGNIATSADGK.K				CID
668	1	465.242	3.38778		3	10.5833	37.82		1	305-318	K.QGFGNIATSADGKK.Y				CID
348	1	359.217	1.4184		2	8.55	40.19		0	333-338	K.ISQLTR.M				CID
1191	1	655.984	3.24196		3	14.6167	60.55		1	339-355	R.MGPTKLLIEMEDWEGGK.V			Oxidation: 1, 10	CID
1108	1	731.702	-0.504274		3	13.9333	43.9		2	339-357	R.MGPTKLLIEMEDWEGGKVK.A			Oxidation: 1, 10	CID
1248	1	718.344	1.82721		2	15.2	44.01		0	344-355	K.LLIEMEDWEGGK.V			Oxidation: 5	CID
1149	1	831.924	0.221288		2	14.2833	58.73		1	344-357	K.LLIEMEDWEGGKVK.A			Oxidation: 5	CID
1091	2	792.388	-1.43196		2	13.75	72.39		0	358-371	K.AIYEGFTVQNEANK.Y				CID
1316	2	801.747	3.38028		3	15.7333	42.04		1	358-378	K.AIYEGFTVQNEANKYQISLSK.Y				CID
1030	1	628.275	0.255081		3	13.2833	21.35		0	400-414	R.TMTIHNSMFFSTYDR.D			Oxidation: 2, 8	CID
1079	1	871.87	-1.28186		2	13.6333	33.36		1	427-440	K.QCSKEDGGGWWYNR.C			Carbamidomethyl: 2	CID
1283	1	620.264	2.35561		2	15.5	50.1		0	431-440	K.EDGGGWWYNR.C				CID
1362	2	815.341	4.13766		2	16.2833	60.88		0	450-462	R.YYWGGSYSWDMAK.H			Oxidation: 11	CID
1174	1	780.85	1.17484		2	14.5	48.79		0	463-475	K.HGTDDGVVWMNWK.G			Oxidation: 10	CID
462	1	501.741	3.26338		2	9.2	34.51		1	476-483	K.GSWYSMKK.M			Oxidation: 6	CID
1255	1	517.279	3.5583		2	15.3	20.82		0	488-495	K.IRPFFPEQ.-				CID
Spot 561				tRNA-splicing ligase RtcB homolog OS=Sus scrofa GN=RTCB PE=2 SV=1
Accession:				RTCB_PIG								Score:	615.934
Database:				Swissprot_pig								MW [kDa]:	55.2
Seq. Coverage [%]:				0.366								pI:	6.8686
												No. of Peptides:	21
Cmpd.	No. of Cmpds.	m/z meas.	Δ		z	Rt [min]	Score	Site [%]	P	Range	Sequence			Modification	Type
			m/z [ppm]
848	1	693.335	2.48537		2	16.15	60.63		0	4-14	R.SYNDELQFLEK.I				CID
749	2	722.924	1.85076		2	14.15	58.84		0	68-81	K.QIGNVAALPGIVHR.S				CID
522	1	672.837	2.41718		2	10.4667	23.95		0	129-140	R.TNLDESDVQPVK.E				CID
142	1	466.731	3.86753		2	7.36667	38.6		0	199-206	R.MLQADPNK.V			Oxidation: 1	CID
280	1	673.351	3.44772		2	8.26667	55.38		1	199-210	R.MLQADPNKVSAR.A			Oxidation: 1	CID
401	1	673.821	2.49165		2	9.13333	41.48		0	252-263	K.GQVCVMIHSGSR.G			Carbamidomethyl: 4; Oxidation: 6	CID
623	1	828.427	2.77105		2	11.9667	53.07		0	264-279	R.GLGHQVATDALVAMEK.A			Oxidation: 14	CID
302	2	486.779	2.64287		2	8.4	40.04		1	284-291	R.DKIIVNDR.Q				CID
342	1	365.218	3.72249		2	8.65	28.59		0	286-291	K.IIVNDR.Q				CID
126	1	359.689	5.05139		2	7.25	40.18		0	292-297	R.QLACAR.I			Carbamidomethyl: 4	CID
618	1	610.813	2.61904		2	11.9167	31.47		0	298-308	R.IASPEGQDYLK.G				CID
761	1	866.753	1.21122		3	14.4667	35.21		1	298-321	R.IASPEGQDYLKGMAAAGNYAWVNR.S			Oxidation: 13	CID
664	1	698.828	3.74835		2	12.55	64.94		0	309-321	K.GMAAAGNYAWVNR.S			Oxidation: 2	CID
570	10	479.739	4.50258		2	11.2833	48.98		0	322-329	R.SSMTFLTR.Q			Oxidation: 3	CID
111	1	505.769	4.65473		2	7.1	44.2		0	358-366	K.VEQHVVDGK.E				CID
92	1	432.563	4.28289		3	6.95	32		1	358-368	K.VEQHVVDGKER.T				CID
384	1	369.736	3.2174		2	9	31.04		0	369-374	R.TLLVHR.K				CID
621	1	488.27	3.03676		2	11.95	45.8		0	452-460	K.LADMGIAIR.V			Oxidation: 4	CID
491	1	656.312	2.88584		2	10.1	39.47		0	466-476	K.LVMEEAPESYK.N			Oxidation: 3	CID
708	1	1008.15	4.04329		3	13.1667	27.49		1	466-492	K.LVMEEAPESYKNVTDVVNTCHDAGISK.K			Carbamidomethyl: 20; Oxidation: 3	CID
608	1	322.888	3.88649		3	11.8	25.77		1	497-505	K.LRPIAVIKG.-				CID
Spot 594 1				Cytosol aminopeptidase OS=Sus scrofa GN=LAP3 PE=4 SV=1
Accession:				I3LD43_PIG								Score:	575.89
Database:				Swissprot_pig								MW [kDa]:	25.5
Seq. Coverage [%]:				0.434								pI:	6.54
												No. of Peptides:	10
Cmpd.	No. of Cmpds.	m/z meas.	Δ		z	Rt [min]	Score	Site [%]	P	Range	Sequence			Modification	Type
			m/z [ppm]
809	2	1014.45	2.77		2	12.32	32.28		1	44-61	K.EKEDDAPQFTSAGENFDK.L				CID
1041	1	590.852	3.46		2	15.37	45.56		0	69-79	R.EILNISGPPLK.A				CID
934	2	718.928	1.16		2	13.85	31.81		1	69-82	R.EILNISGPPLKAGK.T				CID
501	1	771.336	2.15		2	9.45	33.79		0	105-118	K.GAGVDDQENWHEGK.E				CID
110	1	388.199	2.98		2	7.07	34.91		0	123-130	R.AAVAAGCR.Q			Carbamidomethyl: 7	CID
470	1	692.326	4.02		2	9.25	52.77		0	177-188	K.LHGSGDQEAWQR.G				CID
952	18	616.842	2.29		2	14.12	60.48		0	189-200	R.GVLFASGQNLAR.H				CID
314	1	553.922	3.4		3	8.22	54.84		0	201-214	R.HLMETPANEMTPTR.F			Oxidation: 3, 10	CID
680	1	418.232	1.87		2	11.07	37.35		0	215-221	R.FAEVIEK.N				CID
806	2	595.844	1.91		2	12.28	50.82		1	215-224	R.FAEVIEKNLK.S				CID
Spot 594 2				Chaperonin containing TCP1, subunit 2 (Beta) OS=Sus scrofa GN=CCT2 PE=2 SV=1
Accession:				D0G0C8_PIG								Score:	441.675
Database:				Swissprot_pig								MW [kDa]:	57.4
Seq. Coverage [%]:				0.252								pI:	6.09184
												No. of Peptides:	14
Cmpd.	No. of Cmpds.	m/z meas.	Δ		z	Rt [min]	Score	Site [%]	P	Range	Sequence			Modification	Type
			m/z [ppm]
129	1	638.302	2.72653		2	7.16667	49.58		1	14-25	K.AGADEERAETAR.L				CID
971	1	782.901	3.54054		2	14.2833	81.36		0	58-72	R.DASLMVTNDGATILK.N			Oxidation: 5	CID
513	1	499.768	2.98981		2	9.53333	25.67		0	73-82	K.NIGVDNPAAK.V				CID
409	1	418.222	3.26206		2	8.76667	36.67		0	83-89	K.VLVDMSR.V			Oxidation: 5	CID
397	1	494.789	2.87622		2	8.7	38.88		1	112-120	R.EAESLIAKK.I				CID
885	1	747.878	1.90444		2	13.2333	71.11		0	157-170	R.QDLMNIAGTTLSSK.L			Oxidation: 4	CID
298	1	378.225	2.84086		2	8.11667	33.3		0	224-230	K.IGVNQPK.R				CID
669	1	654.33	0.764045		2	10.9667	24.98		0	237-248	K.ILIANTGMDTDK.I			Oxidation: 8	CID
721	2	774.92	1.23424		2	11.4167	46.42		1	237-250	K.ILIANTGMDTDKIK.I			Oxidation: 8	CID
867	1	665.836	3.47639		2	12.9833	59.17		0	377-388	R.GATQQILDEAER.S				CID
382	1	749.369	3.26429		2	8.6	62.86		1	428-441	R.TPGKEAVAMESYAK.A			Oxidation: 9	CID
388	1	557.759	2.60092		2	8.65	48.87		0	432-441	K.EAVAMESYAK.A			Oxidation: 5	CID
242	1	759.848	1.72811		2	7.78333	67.4		0	467-481	R.AAHSEGNTTAGLDMK.E			Oxidation: 14	CID
541	1	351.214	2.37325		2	9.7	24.46		0	517-522	R.VDNIIK.A				CID
Spot 594 3				Coronin OS=Sus scrofa GN=CORO1A PE=4 SV=1
Accession:				I3LR17_PIG								Score:	356.39
Database:				Swissprot_pig								MW [kDa]:	43.4
Seq. Coverage [%]:				0.274								pI:	8.76
												No. of Peptides:	12
Cmpd.	No. of Cmpds.	m/z meas.	Δ		z	Rt [min]	Score	Site [%]	P	Range	Sequence			Modification	Type
			m/z [ppm]
997	2	899.421	560.49		2	14.77	50.87		0	18-33	R.VSQTTWDSGFCAVNPK.F			Carbamidomethyl: 11	CID
655	1	576.762	2.01		2	10.82	60.66		0	146-155	R.DGALICTSCR.D			Carbamidomethyl: 6, 9	CID
373	1	314.196	3.29		2	8.57	33.39		0	161-165	R.IIEPR.K				CID
605	1	644.84	3.29		2	10.28	39.51		1	268-278	R.GLEVNKCEIAR.F			Carbamidomethyl: 7	CID
519	1	673.34	1.49		2	9.55	29.45		1	286-296	R.RCEPIAMTVPR.K			Carbamidomethyl: 2; Oxidation: 7	CID
647	1	595.289	0.48		2	10.72	55.42		0	287-296	R.CEPIAMTVPR.K			Carbamidomethyl: 1; Oxidation: 6	CID
1177	1	513.815	2.91		2	16.92	41.13		0	317-326	R.DAGPLLISLK.D				CID
411	1	388.204	4.02		2	8.78	34.81		0	327-333	K.DGYVPPK.S				CID
506	1	773.874	3.52		2	9.48	46.89		0	350-365	R.TTPEASGAPSSDAISR.L				CID
675	1	579.331	2.57		2	11.03	47.4		0	373-382	K.LQATVQELQK.R				CID
759	1	701.882	2.4		2	11.85	51.81		1	383-394	K.RLDTLEETVQAK.-				CID
826	1	623.83	0.29		2	12.45	73.95		0	384-394	R.LDTLEETVQAK.-				CID
Spot 604				Fibrinogen gamma chain OS=Sus scrofa GN=FGG PE=4 SV=2
Accession:				F1RX35_PIG								Score:	3556.26
Database:				Swissprot_pig								MW [kDa]:	49.6
Seq. Coverage [%]:				0.584								pI:	5.97797
												No. of Peptides:	34
Cmpd.	No. of Cmpds.	m/z meas.	Δ		z	Rt [min]	Score	Site [%]	P	Range	Sequence			Modification	Type
			m/z [ppm]
1012	23	604.756	0.537237		2	11.7	60.63		0	33-41	R.ENCCILDER.F			Carbamidomethyl: 3, 4	CID
563	1	523.797	3.01028		2	9.25	26.85		1	81-89	K.TSEARELIK.A				CID
1365	1	923.474	3.6414		2	13.8833	50.83		0	90-105	K.AIQISYNPEDLSKPDR.I				CID
1346	1	825.435	0.623438		3	13.7167	24.68		1	90-111	K.AIQISYNPEDLSKPDRIQSATK.E				CID
46	1	324.191	3.91318		2	6.55	22.35		0	106-111	R.IQSATK.E				CID
45	1	496.276	3.19652		2	6.55	28.21		1	106-114	R.IQSATKESK.K				CID
380	1	527.271	2.44942		2	8.3	31.03		1	115-122	K.KMLEEIMK.Y			Oxidation: 2, 7	CID
600	1	463.223	2.40276		2	9.45	28.92		0	116-122	K.MLEEIMK.Y			Oxidation: 1, 6	CID
1146	1	781.896	2.27117		2	12.45	34.19		0	123-135	K.YENLITTHDSTIR.F				CID
1624	22	749.37	-0.0199461		2	16.35	61.82		0	136-147	R.FLQEIYNSNNQK.I				CID
104	1	415.76	3.62596		2	6.88333	24.69		1	148-154	K.ISNLKQK.V				CID
677	1	352.886	2.46174		3	9.86667	51.98		1	153-161	K.QKVIQLEAK.C				CID
834	2	400.748	1.16422		2	10.7167	33.58		0	155-161	K.VIQLEAK.C				CID
729	1	1023.52	3.03865		2	10.1333	30.15		2	155-171	K.VIQLEAKCQEPCKDTVK.I			Carbamidomethyl: 8, 12	CID
141	4	632.788	2.45702		2	7.1	35.58		1	162-171	K.CQEPCKDTVK.I			Carbamidomethyl: 1, 5	CID
244	1	865.414	1.86587		2	7.65	83.48		1	172-186	K.IHDTTGKDCQEIANK.G			Carbamidomethyl: 9	CID
261	1	671.999	2.61137		3	7.73333	32.48		2	172-189	K.IHDTTGKDCQEIANKGAR.E			Carbamidomethyl: 9	CID
242	1	489.223	2.42432		2	7.63333	41.07		0	179-186	K.DCQEIANK.G			Carbamidomethyl: 2	CID
221	1	631.302	1.38089		2	7.53333	47.38		1	179-189	K.DCQEIANKGAR.E			Carbamidomethyl: 2	CID
1543	1	647.878	5.53572		2	15.4333	25.09		0	190-200	R.ESGLYFIKPLK.A				CID
227	1	394.204	2.05458		3	7.55	51.82		2	224-233	K.RVDGSEDFKK.N				CID
543	1	448.705	2.89753		2	9.15	42.82		0	225-232	R.VDGSEDFK.K				CID
321	1	342.171	3.40065		3	8.01667	36.49		1	225-233	R.VDGSEDFKK.N				CID
1545	16	531.268	3.18368		2	15.4667	42.22		0	275-283	R.VQLEDWSGK.T				CID
1477	1	1096.03	7.51822		2	14.8	46.52		1	275-293	R.VQLEDWSGKTSTADYSTFR.V				CID
1693	22	574.766	3.34038		2	17.25	68.15		0	284-293	K.TSTADYSTFR.V				CID
423	26	525.766	2.27649		2	8.51667	68.68		1	294-302	R.VGPESDKYR.M				CID
1472	2	1009.4	6.03657		2	14.7667	25.37		0	349-365	K.FDGNCAEQDGSGWWMNK.C			Carbamidomethyl: 5; Oxidation: 15	CID
918	1	660.973	1.58875		3	11.1833	46.35		0	366-383	K.CHAGHLNGVYYPGGTYSK.S			Carbamidomethyl: 1	CID
1759	1	955.462	4.4587		2	18.2167	38.18		0	384-400	K.SSTPNGYDNGIIWATWK.S				CID
541	1	487.233	2.2889		2	9.15	36.52		1	401-407	K.SRWYSMK.K			Oxidation: 6	CID
817	1	626.84	0.768946		2	10.6167	43.33		1	409-418	K.TTMKLIPYNR.I			Oxidation: 3	CID
738	21	762.396	1.71649		2	10.2	88.3		0	419-433	R.IAIEDGQQHSLGGAK.Q				CID
1098	1	1004.51	0.326152		2	12.1833	50.1		1	419-438	R.IAIEDGQQHSLGGAKQAGDI.-				CID
Spot 613				Integrin-linked protein kinase OS=Sus scrofa GN=ILK PE=4 SV=1
Accession:				I3L9C8_PIG								Score:	1853.85
Database:				Swissprot_pig								MW [kDa]:	51.4
Seq. Coverage [%]:				0.498								pI:	8.29578
												No. of Peptides:	38
Cmpd.	No. of Cmpds.	m/z meas.	Δ		z	Rt [min]	Score	Site [%]	P	Range	Sequence			Modification	Type
			m/z [ppm]
887	1	586.25	3.99835		2	12.65	28.28		0	1-9	-.MDDIFAQCR.E			Carbamidomethyl: 8; Oxidation: 1	CID
232	3	408.223	2.63546		2	7.78333	54.89		0	10-17	R.EGNAVAVR.L				CID
1163	11	590.808	2.62445		2	15.9833	42.73		0	47-56	R.SAVVEMLIMR.G			Oxidation: 6, 9	CID
1187	1	583.312	862.08		2	16.3667	60.25		0	47-56	R.SAVVEMLIMR.G			Oxidation: 9	CID
233	2	381.701	3.27349		2	7.78333	37.15		0	60-65	R.INVMNR.G			Oxidation: 4	CID
580	1	332.706	2.44268		2	10.05	23.05		0	86-90	K.LLQYK.A				CID
280	1	477.717	2.54715		2	8.05	45.57		0	132-139	K.YGEMPVDK.A			Oxidation: 4	CID
169	1	577.284	3.84286		2	7.38333	64.86		1	132-141	K.YGEMPVDKAK.A			Oxidation: 4	CID
427	1	795.92	1.54801		2	8.95	34.41		2	132-145	K.YGEMPVDKAKAPLR.E			Oxidation: 4	CID
856	1	323.207	2.64147		3	12.3167	26.53		1	142-149	K.APLRELLR.E				CID
100	1	424.707	3.71041		2	6.95	29.6		0	155-161	K.MGQNLNR.I			Oxidation: 1	CID
980	1	599.319	1.14432		2	13.9167	28.9		1	162-170	R.IPYKDTFWK.G				CID
1006	1	432.254	1.9596		2	14.1667	34.23		0	192-198	K.QLNFLTK.L				CID
711	1	663.826	1.50144		2	11.0833	42.9		0	199-209	K.LNENHSGELWK.G				CID
564	1	770.387	0.323632		2	9.91667	43.07		1	199-211	K.LNENHSGELWKGR.W				CID
722	1	424.568	2.08974		3	11.15	37.86		1	210-220	K.GRWQGNDIVVK.M				CID
854	4	529.786	2.41882		2	12.3	32.76		0	212-220	R.WQGNDIVVK.M				CID
366	1	460.242	2.54602		2	8.53333	28.72		1	224-230	K.VRDWSTR.K				CID
221	1	479.891	2.79895		3	7.71667	40.25		2	231-241	R.KSRDFNEECPR.L			Carbamidomethyl: 9	CID
333	1	655.284	1.79237		2	8.35	41.2		1	232-241	K.SRDFNEECPR.L			Carbamidomethyl: 8	CID
550	1	789.878	2.26239		2	9.83333	22.26		2	232-243	K.SRDFNEECPRLR.I			Carbamidomethyl: 8	CID
476	7	533.718	2.74346		2	9.36667	36.92		0	234-241	R.DFNEECPR.L			Carbamidomethyl: 6	CID
706	1	668.311	3.10744		2	11.05	25.45		1	234-243	R.DFNEECPRLR.I			Carbamidomethyl: 6	CID
1241	2	805.941	2.00591		2	17.4	36.1		0	304-317	R.GMAFLHTLEPLIPR.H			Oxidation: 2	CID
18	1	349.192	4.90548		2	6.46667	29.05		0	318-323	R.HALNSR.S				CID
807	1	642.284	-0.677706		2	11.8667	52.62		0	324-334	R.SVMIDEDMTAR.I			Oxidation: 3	CID
659	1	642.284	0.739113		2	10.6333	50		0	324-334	R.SVMIDEDMTAR.I			Oxidation: 8	CID
1036	28	650.283	2.39469		2	14.55	60.61		0	324-334	R.SVMIDEDMTAR.I			Oxidation: 3, 8	CID
689	1	382.206	4.69861		2	10.9167	28.26		0	335-341	R.ISMADVK.F				CID
231	1	390.203	2.99417		2	7.78333	31.62		0	335-341	R.ISMADVK.F			Oxidation: 3	CID
977	1	879.922	3.78207		2	13.9	48.28		1	335-349	R.ISMADVKFSFQCPGR.M			Carbamidomethyl: 12; Oxidation: 3	CID
1239	11	499.732	4.60407		2	17.3667	36.74		0	342-349	K.FSFQCPGR.M			Carbamidomethyl: 5	CID
1144	2	795.906	3.47212		2	15.7167	46.42		0	350-363	R.MYAPAWVAPEALQK.K			Oxidation: 1	CID
1125	1	856.898	1.52757		2	15.4	60.35		0	389-403	R.EVPFADLSNMEIGMK.V			Oxidation: 10, 14	CID
377	1	741.345	2.33327		2	8.58333	23.22		1	424-435	K.LMKICMNEDPAK.R			Carbamidomethyl: 5; Oxidation: 2, 6	CID
199	1	547.238	2.67354		2	7.58333	65.81		0	427-435	K.ICMNEDPAK.R			Carbamidomethyl: 2; Oxidation: 3	CID
116	1	737.862	2.28242		2	7.05	50.86		1	427-438	K.ICMNEDPAKRPK.F			Carbamidomethyl: 2; Oxidation: 3	CID
1085	1	869.944	2.74551		2	15	28.36		1	439-452	K.FDMIVPILEKMQDK.-			Oxidation: 3, 11	CID
Spot 620				Testin OS=Sus scrofa GN=TES PE=3 SV=1
Accession:				TES_PIG								Score:	2004.86
Database:				Swissprot_pig								MW [kDa]:	47.9
Seq. Coverage [%]:				0.596								pI:	9.14925
												No. of Peptides:	43
Cmpd.	No. of Cmpds.	m/z meas.	Δ		z	Rt [min]	Score	Site [%]	P	Range	Sequence			Modification	Type
			m/z [ppm]
984	1	809.38	1.24443		2	12.4	73.15		0	10-24	K.MGLGHEQGFGAPCLK.C			Carbamidomethyl: 13; Oxidation: 1	CID
819	2	965.919	521.492		2	11.1833	42.67		0	46-61	K.CGQEEHDVLLSNEEDR.K			Carbamidomethyl: 1	CID
643	1	1029.47	6.73681		2	10	42.19		1	46-62	K.CGQEEHDVLLSNEEDRK.V			Carbamidomethyl: 1	CID
595	1	376.696	1.94706		2	9.71667	24.3		0	66-71	K.LFEDTK.Y				CID
1188	1	771.929	6.07355		2	14.6333	39.12		1	66-78	K.LFEDTKYTTLIAK.L				CID
802	1	405.244	3.76584		2	11.0667	34.7		0	72-78	K.YTTLIAK.L				CID
664	1	584.309	2.82493		2	10.1167	40.76		1	79-88	K.LKSDGIPMYK.R			Oxidation: 8	CID
488	1	662.364	8.28119		2	9.11667	25.03		2	79-89	K.LKSDGIPMYKR.N			Oxidation: 8	CID
922	2	481.61	0.990924		3	11.9667	29.6		1	89-101	K.RNVMILTNPVAAK.K			Oxidation: 4	CID
1125	19	643.862	2.17376		2	13.8667	59.96		0	90-101	R.NVMILTNPVAAK.K			Oxidation: 3	CID
935	1	707.91	2.41287		2	12.05	48.72		1	90-102	R.NVMILTNPVAAKK.N			Oxidation: 3	CID
527	1	535.755	2.37869		2	9.35	21.78		0	125-132	R.QYMQMLPK.E			Oxidation: 3, 5	CID
389	1	664.324	2.29758		2	8.58333	39.17		1	125-134	R.QYMQMLPKEK.Q			Oxidation: 3, 5	CID
321	2	507.256	1.72889		3	8.2	73.94		1	133-146	K.EKQPVAGSEGAQYR.K				CID
425	15	631.812	3.35031		2	8.78333	75.22		0	135-146	K.QPVAGSEGAQYR.K				CID
245	1	695.859	2.17753		2	7.78333	56.15		1	135-147	K.QPVAGSEGAQYRK.K				CID
168	1	618.306	2.27441		2	7.35	55.27		0	153-163	K.QLPAHDQDPSK.C				CID
394	1	696.339	2.02651		3	8.6	42.54		1	153-170	K.QLPAHDQDPSKCHELSPK.E			Carbamidomethyl: 12	CID
528	1	641.822	2.03968		2	9.35	34.8		1	171-180	K.EVKEMEQFVK.K			Oxidation: 5	CID
308	1	705.87	1.51246		2	8.11667	51.72		2	171-181	K.EVKEMEQFVKK.Y			Oxidation: 5	CID
264	1	527.767	2.86608		2	7.88333	28.72		1	174-181	K.EMEQFVKK.Y			Oxidation: 2	CID
732	1	633.343	3.59226		2	10.55	62.76		1	182-193	K.YKSEALGVGDVK.L				CID
1038	1	816.46	0.827591		2	12.9667	61.84		2	182-196	K.YKSEALGVGDVKLPR.E				CID
790	1	487.763	3.9382		2	10.9833	36.18		0	184-193	K.SEALGVGDVK.L				CID
1106	1	670.881	1.34372		2	13.6667	76.87		1	184-196	K.SEALGVGDVKLPR.E				CID
976	1	785.399	-1.79569		3	12.35	21.27		2	184-205	K.SEALGVGDVKLPREMNAQGPNR.M			Oxidation: 15	CID
198	1	466.903	2.5984		3	7.51667	28.76		1	194-205	K.LPREMNAQGPNR.M			Oxidation: 5	CID
70	1	516.732	3.99136		2	6.73333	30.74		0	197-205	R.EMNAQGPNR.M			Oxidation: 2	CID
341	1	461.201	2.65068		2	8.31667	33.37		0	206-213	R.MCIPGGDR.S			Carbamidomethyl: 2; Oxidation: 1	CID
523	1	705.645	2.29143		3	9.31667	25.31		1	206-225	R.MCIPGGDRSTTSAVGAMEDK.S			Carbamidomethyl: 2; Oxidation: 1, 17	CID
619	1	598.779	3.9411		2	9.86667	26.04		0	214-225	R.STTSAVGAMEDK.S				CID
196	6	606.776	2.95388		2	7.51667	51.07		0	214-225	R.STTSAVGAMEDK.S			Oxidation: 9	CID
116	1	882.909	2.2508		2	7.01667	69.25		1	214-230	R.STTSAVGAMEDKSAEHK.T			Oxidation: 9	CID
465	1	1039.44	3.87056		3	9	36.3		2	214-240	R.STTSAVGAMEDKSAEHKTTQYSCYCCK.L			Carbamidomethyl: 23, 25, 26; Oxidation: 9	CID
303	1	641.601	2.09237		3	8.1	41.19		1	226-240	K.SAEHKTTQYSCYCCK.L			Carbamidomethyl: 11, 13, 14	CID
508	1	685.764	2.4163		2	9.25	51.98		0	231-240	K.TTQYSCYCCK.L			Carbamidomethyl: 6, 8, 9	CID
725	1	532.597	2.79951		3	10.5167	42.84		1	241-254	K.LSMKEGDPAIYAER.A			Oxidation: 3	CID
769	11	560.768	1.93885		2	10.8167	66.6		0	245-254	K.EGDPAIYAER.A				CID
301	1	513.246	2.17553		2	8.1	31.39		1	284-291	K.NDKLYCGR.H			Carbamidomethyl: 6	CID
67	3	397.847	3.95015		3	6.71667	37.41		0	292-300	R.HYCDSEKPR.C			Carbamidomethyl: 3	CID
569	1	735.342	1.948		3	9.56667	21.74		0	356-374	K.NHAVVCQGCHNAIDPEVQR.V			Carbamidomethyl: 6, 9	CID
507	1	359.701	3.2551		2	9.25	34.99		0	397-402	K.CLIGQK.F			Carbamidomethyl: 1	CID
1207	1	926.393	0.103339		2	14.8833	37.81		0	403-417	K.FMPVEGMVFCSVECK.K			Carbamidomethyl: 10, 14; Oxidation: 2, 7	CID
Spot 705 1				Pleckstrin OS=Sus scrofa GN=PLEK PE=2 SV=2
Accession:				F1SJ07_PIG								Score:	974.73
Database:				Swissprot_pig								MW [kDa]:	40
Seq. Coverage [%]:				0.343								pI:	8.32
												No. of Peptides:	24
Cmpd.	No. of Cmpds.	m/z meas.	Δ		z	Rt [min]	Score	Site [%]	P	Range	Sequence			Modification	Type
			m/z [ppm]
699	1	326.532	2.88		3	10.42	37.46		1	6-13	R.IREGYLVK.K				CID
375	1	418.748	1.04		2	8.57	32.83		1	8-14	R.EGYLVKK.G				CID
597	1	651.841	1.83		2	9.82	31.2		1	40-51	K.SDNSPKGMIPLK.G			Oxidation: 8	CID
618	2	337.7	1.87		2	9.93	39.9		0	46-51	K.GMIPLK.G			Oxidation: 2	CID
1166	1	1027.01	1.33		2	13.65	61.98		1	46-64	K.GMIPLKGSTLTSPCQDFGK.R			Carbamidomethyl: 14; Oxidation: 2	CID
991	1	699.322	-0.47		2	12.2	42.32		0	52-64	K.GSTLTSPCQDFGK.R			Carbamidomethyl: 8	CID
846	1	777.374	2.47		2	11.27	41.03		1	52-65	K.GSTLTSPCQDFGKR.M			Carbamidomethyl: 8	CID
1251	1	616.343	2.64		2	14.47	55.12		1	66-75	R.MFVFKITTTK.Q			Oxidation: 1	CID
805	1	316.662	2.55		2	11	28.43		0	90-94	R.DGWVR.D				CID
278	1	552.299	1.93		2	8.07	43.03		1	99-108	K.AIKCIEGGQK.F			Carbamidomethyl: 4	CID
92	1	396.191	3.24		2	6.98	21.27		0	102-108	K.CIEGGQK.F			Carbamidomethyl: 1	CID
472	1	583.294	2.03		2	9.08	59.82		1	102-111	K.CIEGGQKFAR.K			Carbamidomethyl: 1	CID
884	1	522.31	2.34		2	11.5	27.44		1	139-147	K.GIKELNLEK.D				CID
723	1	643.871	2.78		2	10.55	39.04		2	139-149	K.GIKELNLEKDK.K				CID
511	1	494.77	2.01		2	9.3	26.57		1	142-149	K.ELNLEKDK.K				CID
294	1	558.818	2.28		2	8.15	36.82		2	142-150	K.ELNLEKDKK.V				CID
1063	1	614.875	-2.32		2	12.77	26.49		1	243-253	R.GVIIKQGCLLK.Q			Carbamidomethyl: 8	CID
604	1	359.7	2.09		2	9.87	25.77		0	248-253	K.QGCLLK.Q			Carbamidomethyl: 3	CID
799	1	338.73	2.11		2	10.97	28.99		1	265-269	R.KFILR.E				CID
811	12	740.839	0.87		2	11.03	107.25		0	294-307	R.GCVVTSVESNTDGR.R			Carbamidomethyl: 2	CID
634	1	818.89	0.7		2	10.02	38.79		1	294-308	R.GCVVTSVESNTDGRR.S			Carbamidomethyl: 2	CID
731	1	481.26	2.63		2	10.6	24.64		1	334-340	K.ERTEWIK.A				CID
1298	1	701.399	4.85		2	15.2	20.19		1	336-347	R.TEWIKAIQVASR.T				CID
370	1	372.722	1.72		2	8.57	47.76		0	341-347	K.AIQVASR.T				CID
Spot 705 2				Small calcium-binding mitochondrial carrier 1 OS=Sus scrofa GN=SCAMC-1 (SLC25A24) PE=2 SV=1
Accession:				B2MUB6_PIG								Score:	801.28
Database:				Swissprot_pig								MW [kDa]:	53.2
Seq. Coverage [%]:				0.526								pI:	8.56
												No. of Peptides:	32
Cmpd.	No. of Cmpds.	m/z meas.	Δ		z	Rt [min]	Score	Site [%]	P	Range	Sequence			Modification	Type
			m/z [ppm]
856	1	472.745	2.73		2	11.33	71.06		0	34-42	R.NGDGVVDIR.E				CID
563	1	408.728	3.5		2	9.6	28.42		0	43-49	R.ELQEGLK.S				CID
1246	1	679.358	742.17		2	14.43	33.48		0	50-62	K.SLGIPLGQDAEEK.I				CID
782	1	497.765	3.29		2	10.88	33.85		0	63-71	K.IFTTGDVNK.D				CID
18	1	530.795	3.31		2	6.55	22.8		2	83-90	K.YLKDHEKK.M				CID
551	1	377.221	3.43		2	9.53	28.4		1	91-96	K.MKLAFK.S			Oxidation: 1	CID
1210	1	410.2	3.33		2	14.07	31.89		0	191-196	K.SGQWWR.Q				CID
1142	12	599.849	-0.02		2	13.42	74.17		0	197-209	R.QLLAGGVAGAVSR.T				CID
390	1	430.728	0.95		2	8.65	32.22		0	210-217	R.TSTAPLDR.L				CID
780	1	551.318	2.9		2	10.87	36.78		1	210-219	R.TSTAPLDRLK.V				CID
159	1	645.341	2.58		2	7.38	38.19		1	218-228	R.LKVMMQVHGSK.S			Oxidation: 4, 5	CID
34	1	524.751	3.35		2	6.65	24.59		0	220-228	K.VMMQVHGSK.S			Oxidation: 2, 3	CID
887	1	659.318	2.08		2	11.52	60.86		1	229-239	K.SEKMNIYGGFR.Q			Oxidation: 4	CID
1087	1	487.233	2.41		2	12.98	39.93		0	232-239	K.MNIYGGFR.Q			Oxidation: 1	CID
962	1	738.361	1.45		2	12.02	29.33		1	232-243	K.MNIYGGFRQMVK.E			Oxidation: 1, 10	CID
185	1	345.188	3.58		3	7.52	25.91		1	240-248	R.QMVKEGGIR.S			Oxidation: 2	CID
295	1	401.726	2.84		2	8.15	43.62		0	253-260	R.GNGTNVIK.I				CID
1113	1	631.816	2.59		2	13.2	20.81		1	269-277	K.FWAYEQYKK.L				CID
351	1	523.299	2.79		2	8.45	57.79		1	277-285	K.KLLTEEGQK.V				CID
444	1	459.252	1.97		2	8.95	25.82		0	278-285	K.LLTEEGQK.V				CID
1009	1	803.927	1.7		2	12.33	57.09		1	278-291	K.LLTEEGQKVGTFER.F				CID
509	1	354.688	2.97		2	9.3	37.37		0	286-291	K.VGTFER.F				CID
1430	2	1197.59	4.15		2	17.5	31.22		0	292-313	R.FISGSMAGATAQTFIYPMEVLK.T			Oxidation: 6, 18	CID
1209	1	673.807	1.45		2	14.05	59.75		0	321-332	K.TGQYSGIFDCAK.K			Carbamidomethyl: 10	CID
1043	2	737.855	1.5		2	12.62	44.32		1	321-333	K.TGQYSGIFDCAKK.I			Carbamidomethyl: 10	CID
473	1	528.236	3.34		2	9.1	31		0	337-345	K.HEGMGAFYK.G			Oxidation: 4	CID
1320	1	832.744	0.62		3	15.52	23.93		1	411-432	R.TRMQAQAMVEGAPQLNMVGLFR.R			Oxidation: 3, 8, 17	CID
1381	1	1120.04	2.35		2	16.57	62.44		0	413-432	R.MQAQAMVEGAPQLNMVGLFR.R			Oxidation: 1, 6, 15	CID
1175	1	673.396	0.94		2	13.73	39.25		1	434-445	R.IISKEGIPGLYR.G				CID
938	1	462.238	3.21		2	11.83	28.93		0	446-453	R.GITPNFMK.V			Oxidation: 7	CID
1447	2	899.483	7.16		2	17.88	67.29		0	454-469	K.VLPAVGISYVVYENMK.Q			Oxidation: 15	CID
422	1	437.754	2.15		2	8.82	42.7		0	470-477	K.QTLGVTQK.-				CID
Spot 725 1				Pleckstrin OS=Sus scrofa GN=PLEK PE=2 SV=2
Accession:				F1SJ07_PIG								Score:	903.15
Database:				Swissprot_pig								MW [kDa]:	40
Seq. Coverage [%]:				0.437								pI:	8.32
												No. of Peptides:	24
Cmpd.	No. of Cmpds.	m/z meas.	Δ		z	Rt [min]	Score	Site [%]	P	Range	Sequence			Modification	Type
			m/z [ppm]
770	1	326.531	1.47		3	10.12	31.32		1	6-13	R.IREGYLVK.K				CID
470	1	369.23	3.09		3	8.62	21.14		2	6-14	R.IREGYLVKK.G				CID
415	1	418.749	2.81		2	8.37	30.95		1	8-14	R.EGYLVKK.G				CID
507	1	715.887	0.06		2	8.77	24.3		2	39-51	K.KSDNSPKGMIPLK.G			Oxidation: 9	CID
660	1	651.841	2.49		2	9.55	37.41		1	40-51	K.SDNSPKGMIPLK.G			Oxidation: 8	CID
689	1	337.7	2.26		2	9.7	31.64		0	46-51	K.GMIPLK.G			Oxidation: 2	CID
1352	1	1027.01	4.43		2	13.45	22.5		1	46-64	K.GMIPLKGSTLTSPCQDFGK.R			Carbamidomethyl: 14; Oxidation: 2	CID
1221	1	737.04	-2.42		3	12.57	24.04		2	46-65	K.GMIPLKGSTLTSPCQDFGKR.M			Carbamidomethyl: 14; Oxidation: 2	CID
1133	1	699.323	1.28		2	12.05	41.71		0	52-64	K.GSTLTSPCQDFGK.R			Carbamidomethyl: 8	CID
943	1	777.374	1.28		2	11	38.65		1	52-65	K.GSTLTSPCQDFGKR.M			Carbamidomethyl: 8	CID
1449	1	616.343	2.04		2	14.18	36.15		1	66-75	R.MFVFKITTTK.Q			Oxidation: 1	CID
1677	1	883.422	4.29		2	16.52	43.87		0	76-89	K.QQDHFFQAAFLEER.D				CID
889	1	316.662	3.5		2	10.72	34.6		0	90-94	R.DGWVR.D				CID
311	1	552.299	2.16		2	7.9	21.21		1	99-108	K.AIKCIEGGQK.F			Carbamidomethyl: 4	CID
980	1	522.309	2		2	11.2	42.9		1	139-147	K.GIKELNLEK.D				CID
570	1	494.77	2.01		2	9.12	52.17		1	142-149	K.ELNLEKDK.K				CID
313	1	558.818	1.96		2	7.92	43.77		2	142-150	K.ELNLEKDKK.V				CID
1792	2	940.812	0.4		3	17.85	60.09		1	173-198	R.NRQEGIMIASSLLNEGYLQPAGDLSK.S			Oxidation: 7	CID
1858	2	850.765	2.21		3	18.93	26.91		0	175-198	R.QEGIMIASSLLNEGYLQPAGDLSK.S			Oxidation: 5	CID
1209	1	614.876	0.86		2	12.5	34.83		1	243-253	R.GVIIKQGCLLK.Q			Carbamidomethyl: 8	CID
814	14	740.84	2.28		2	10.33	89.06		0	294-307	R.GCVVTSVESNTDGR.R			Carbamidomethyl: 2	CID
697	1	818.89	1.07		2	9.73	49.24		1	294-308	R.GCVVTSVESNTDGRR.S			Carbamidomethyl: 2	CID
1038	1	338.688	2.58		2	11.52	25.41		0	336-340	R.TEWIK.A				CID
409	1	372.723	3.27		2	8.35	38.74		0	341-347	K.AIQVASR.T				CID
Spot 725 2				Alpha-centractin OS=Sus scrofa GN=ACTR1A PE=3 SV=1
Accession:				F2Z5G5_PIG								Score:	557.45
Database:				Swissprot_pig								MW [kDa]:	42.6
Seq. Coverage [%]:				0.569								pI:	6.19474
												No. of Peptides:	24
Cmpd.	No. of Cmpds.	m/z meas.	Δ		z	Rt [min]	Score	Site [%]	P	Range	Sequence			Modification	Type
			m/z [ppm]
1081	4	502.264	-0.29658		2	11.75	54.41		0	23-32	K.AGFAGDQIPK.Y				CID
1534	2	795.733	1.69627		3	15.0333	28.37		1	23-43	K.AGFAGDQIPKYCFPNYVGRPK.H			Carbamidomethyl: 12	CID
1308	1	700.843	0.910406		2	13.1333	39.14		0	33-43	K.YCFPNYVGRPK.H			Carbamidomethyl: 2	CID
1694	2	767.404	1.43424		2	16.6667	48.36		0	47-61	R.VMAGALEGDIFIGPK.A			Oxidation: 2	CID
1478	1	719.367	2.68846		3	14.4667	30.02		1	47-66	R.VMAGALEGDIFIGPKAEEHR.G			Oxidation: 2	CID
559	1	545.274	0.312519		2	9.05	33.57		0	73-81	R.YPMEHGIVK.D			Oxidation: 3	CID
1447	1	543.787	4.89674		2	14.1667	25.35		0	89-96	R.IWQYVYSK.D				CID
1727	1	845.437	3.1281		3	17.0333	31.95		0	97-118	K.DQLQTFSEEHPVLLTEAPLNPR.K				CID
1640	1	1063.85	3.30572		3	16.0333	58.56		0	153-182	R.TTGVVLDSGDGVTHAVPIYEGFAMPHSIMR.I			Oxidation: 24, 29	CID
709	1	322.691	3.69221		2	9.8	42.39		0	183-188	R.IDIAGR.D				CID
907	1	551.304	0.241691		2	10.8	35.55		1	183-192	R.IDIAGRDVSR.F				CID
1250	1	597.304	1.42592		2	12.75	36.08		0	221-230	R.ACYLSINPQK.D			Carbamidomethyl: 2	CID
1346	1	713.683	2.99886		3	13.4	22.68		1	221-238	R.ACYLSINPQKDETLETEK.A			Carbamidomethyl: 2	CID
438	1	482.729	3.72482		2	8.45	29.32		0	231-238	K.DETLETEK.A				CID
1745	2	933.971	5.90198		2	17.3	55.81		0	239-255	K.AQYYLPDGSTIEIGPSR.F				CID
1960	1	842.472	3.38567		2	21.1167	63.34		0	293-308	R.TLFSNIVLSGGSTLFK.G				CID
691	1	344.717	2.69209		2	9.71667	22.94		0	314-319	R.LLSEVK.K				CID
389	1	408.764	1.67945		2	8.28333	37.85		1	314-320	R.LLSEVKK.L				CID
189	1	385.743	2.097		2	7.28333	25.06		1	321-327	K.LAPKDVK.I				CID
710	1	535.311	2.94758		2	9.81667	30.64		1	328-336	K.IRISAPQER.L				CID
350	1	400.718	2.55884		2	8.08333	32.24		0	330-336	R.ISAPQER.L				CID
603	1	872.405	1.56011		2	9.26667	72.14		2	356-369	K.MWVSKKEYEEDGAR.S			Oxidation: 1	CID
131	1	548.75	1.65831		2	6.98333	41.64		1	361-369	K.KEYEEDGAR.S				CID
237	1	484.703	2.80896		2	7.51667	23.49		0	362-369	K.EYEEDGAR.S				CID
Spot 800				Elongation factor 1-alpha OS=Sus scrofa GN=EEF1A PE=2 SV=1
Accession:				Q0PY11_PIG								Score:	1308.03
Database:				Swissprot_pig								MW [kDa]:	50.1
Seq. Coverage [%]:				0.284								pI:	9.72148
												No. of Peptides:	16
Cmpd.	No. of Cmpds.	m/z meas.	Δ		z	Rt [min]	Score	Site [%]	P	Range	Sequence			Modification	Type
			m/z [ppm]
488	10	560.805	3.12362		2	9.4	37.84		0	21-30	K.STTTGHLIYK.C				CID
363	1	447.751	2.15948		2	8.56667	42.05		1	38-44	R.TIEKFEK.E				CID
579	1	813.91	4.59125		2	10.1	52.31		2	38-51	R.TIEKFEKEAAEMGK.G			Oxidation: 12	CID
113	1	578.273	3.08874		2	7.06667	62.92		1	42-51	K.FEKEAAEMGK.G			Oxidation: 8	CID
16	1	451.266	4.07009		2	6.48333	34.54		2	63-69	K.LKAERER.G				CID
1014	2	702.868	1.53492		2	13.8667	37.32		0	85-96	K.YYVTIIDAPGHR.D				CID
1118	1	657.877	3.53431		2	15.15	29.76		0	135-146	R.EHALLAYTLGVK.Q				CID
742	1	435.775	2.63315		2	11.4833	30.78		0	147-154	K.QLIVGVNK.M				CID
379	1	649.784	3.58167		2	8.63333	46.67		0	155-165	K.MDSTEPPYSQK.R			Oxidation: 1	CID
543	1	390.711	2.36334		2	9.78333	39.49		0	167-172	R.YEEIVK.E				CID
1199	2	800.928	0.984691		2	16.2333	32.14		1	167-179	R.YEEIVKEVSTYIK.K				CID
613	1	420.231	3.98946		2	10.3333	37.81		0	173-179	K.EVSTYIK.K				CID
368	1	484.277	1.33184		2	8.58333	44.1		1	173-180	K.EVSTYIKK.I				CID
973	1	488.281	3.60919		2	13.4833	59.96		0	248-255	R.LPLQDVYK.I				CID
1114	23	513.31	2.68685		2	15.1	78.13		0	256-266	K.IGGIGTVPVGR.V				CID
1206	1	844.466	1.35334		3	16.3333	37.39		0	267-290	R.VETGVLKPGMVVTFAPVNVTTEVK.S			Oxidation: 10	CID
Spot 861 1				Annexin OS=Sus scrofa GN=ANXA1 PE=2 SV=2
Accession:				F1SJB5_PIG								Score:	1250.26
Database:				Swissprot_pig								MW [kDa]:	38.7
Seq. Coverage [%]:				0.598								pI:	6.3642
												No. of Peptides:	23
Cmpd.	No. of Cmpds.	m/z meas.	Δ		z	Rt [min]	Score	Site [%]	P	Range	Sequence			Modification	Type
			m/z [ppm]
1168	4	906.927	2.09358		2	16.85	67.48		0	10-23	K.QAWFIDNEEQEYIK.T				CID
1131	2	1071.03	0.691874		2	16.4667	28.82		1	10-26	K.QAWFIDNEEQEYIKTVK.G				CID
1006	1	805.393	1.20727		3	14.9	31.68		0	30-53	K.GGPGSAVSPYPTFNPSSDVEALHK.A				CID
1466	1	701.397	1.97169		2	20.55	64.15		0	59-71	K.GVDEATIIEILTK.R				CID
1388	2	779.95	647.149		2	19.35	43.79		1	59-72	K.GVDEATIIEILTKR.T				CID
394	1	411.723	3.48378		2	8.85	37.53		0	82-88	K.AAYLQEK.G				CID
342	1	366.89	3.67182		3	8.48333	26.73		1	89-98	K.GKPLDEALKK.A				CID
861	4	632.309	799.383		2	13.0167	33.34		0	114-124	K.TPAQFDADELR.A				CID
1238	2	852.43	4.31073		2	17.6333	76.94		0	129-144	K.GLGTDEDTLNEILASR.T				CID
176	1	532.811	4.15977		2	7.45	40.06		2	155-162	R.VYKEELKR.D				CID
823	4	878.918	2.61627		2	12.5667	58.23		1	163-178	R.DLAKDITSDTSGDYQK.A				CID
158	2	665.295	2.21163		2	7.33333	71.84		0	167-178	K.DITSDTSGDYQK.A				CID
844	3	1031.47	2.00573		2	12.7667	61.97		1	186-204	K.GDRSEDLAINDDLADTDAR.A				CID
627	4	867.394	-0.509866		2	10.7167	87.85		0	189-204	R.SEDLAINDDLADTDAR.A				CID
455	2	454.729	3.71802		2	9.33333	38.79		0	205-212	R.ALYEAGER.R				CID
1017	2	673.855	2.60846		2	15.0667	43.49		0	258-269	K.GDIENCLTVVVK.C			Carbamidomethyl: 6	CID
679	1	716.834	0.355068		2	11.1333	34.25		0	270-281	K.CATSKPMFFAEK.L			Carbamidomethyl: 1; Oxidation: 7	CID
658	1	561.609	1.31967		3	10.9667	21.31		1	299-312	R.IMVSRSEIDMNDIK.A			Oxidation: 2, 10	CID
704	1	778.372	2.82303		3	11.3667	26.63		2	299-317	R.IMVSRSEIDMNDIKACYQK.L			Carbamidomethyl: 16; Oxidation: 2, 10	CID
146	1	540.749	3.23331		2	7.25	20.61		0	304-312	R.SEIDMNDIK.A			Oxidation: 5	CID
599	2	865.893	3.23683		2	10.4	35.08		1	304-317	R.SEIDMNDIKACYQK.L			Carbamidomethyl: 11; Oxidation: 5	CID
1299	1	755.369	3.41053		2	18.25	24.96		1	333-346	K.GDYEKILVALCGGD.-			Carbamidomethyl: 11	CID
1062	2	459.243	3.57525		2	15.5833	45.96		0	338-346	K.ILVALCGGD.-			Carbamidomethyl: 6	CID
Spot 861 2				Leukocyte elastase inhibitor OS=Sus scrofa GN=SERPINB1 PE=1 SV=1
Accession:				ILEU_PIG								Score:	842.49
Database:				Swissprot_pig								MW [kDa]:	42.5
Seq. Coverage [%]:				0.415								pI:	5.96
												No. of Peptides:	19
Cmpd.	No. of Cmpds.	m/z meas.	Δ		z	Rt [min]	Score	Site [%]	P	Range	Sequence			Modification	Type
			m/z [ppm]
256	2	495.256	3.49		2	7.95	29.13		0	2-10	M.EQLSAANTR.F				CID
1332	1	441.249	2.83		2	18.65	25.54		0	11-17	R.FALDLFR.A				CID
5	1	491.221	3.78		2	6.28	48.06		0	48-56	R.GNTEAQMSK.A			Oxidation: 7	CID
671	1	465.756	1.16		2	11.07	21.44		0	57-64	K.ALHFDTVK.D				CID
760	7	575.3	3.09		2	11.9	55.83		0	70-79	R.FQSLNADINK.C				CID
734	1	456.238	2.46		2	11.7	52.69		0	80-87	K.CGASYILK.L			Carbamidomethyl: 1	CID
1260	1	721.37	1.13		2	17.83	84.86		0	111-123	K.TYGAELASVDFLR.A				CID
1096	2	750.923	671.29		2	16.03	45.18		0	144-158	K.IPELLASGVVDSATK.L				CID
192	2	422.201	3.86		2	7.57	38.1		0	175-181	K.FMTEATK.D			Oxidation: 2	CID
668	1	715.344	1.28		2	11.03	44.83		1	175-186	K.FMTEATKDAPFR.L			Oxidation: 2	CID
60	1	530.764	3.18		2	6.7	22.69		1	194-201	K.TVKMMYQK.K			Oxidation: 4, 5	CID
922	1	523.798	1.38		2	13.78	39.3		0	216-224	R.VLELPYQGK.D				CID
452	1	619.862	4.98		2	9.3	31.98		1	245-254	R.KIEQHLTLEK.L				CID
530	1	555.812	2.14		2	9.95	42.09		0	246-254	K.IEQHLTLEK.L				CID
942	1	745.879	1.9		2	14.08	59.52		0	278-290	R.LEESYDLNAPLAR.L				CID
1166	8	546.297	2.47		2	16.83	76.26		0	291-300	R.LGVQDLFGSR.A				CID
608	2	525.749	2.92		2	10.48	59.93		0	301-310	R.ADLTGMSEAR.D				CID
280	10	533.747	2.73		2	8.1	73.48		0	301-310	R.ADLTGMSEAR.D			Oxidation: 6	CID
955	1	885.445	5.04		2	14.18	31.8		1	301-316	R.ADLTGMSEARDLFISK.V			Oxidation: 6	CID
Spot 879				PDZ and LIM domain protein 1 OS=Sus scrofa GN=PDLIM1 PE=2 SV=1
Accession:				T1RTP3_PIG								Score:	2800.11
Database:				Swissprot_pig								MW [kDa]:	36
Seq. Coverage [%]:				0.447								pI:	6.75962
												No. of Peptides:	18
Cmpd.	No. of Cmpds.	m/z meas.	Δ		z	Rt [min]	Score	Site [%]	P	Range	Sequence			Modification	Type
			m/z [ppm]
1097	1	815.452	0.319733		2	13.7667	58		1	18-32	R.LVGGKDFEQPLAISR.V				CID
1147	3	588.307	1.04522		2	14.3333	49.7		0	23-32	K.DFEQPLAISR.V				CID
526	1	798.4	3.37864		2	9.46667	77.85		1	70-83	K.IKGCTDNMTLTVAR.S			Carbamidomethyl: 4; Oxidation: 8	CID
588	24	677.809	1.32928		2	9.81667	78.44		0	72-83	K.GCTDNMTLTVAR.S			Carbamidomethyl: 2; Oxidation: 6	CID
450	1	913.925	3.1184		2	9.03333	50.33		1	72-87	K.GCTDNMTLTVARSEQK.I			Carbamidomethyl: 2; Oxidation: 6	CID
1145	2	708.388	706.547		2	14.3	31.15		1	88-99	K.IWSPLVTEEGKR.H				CID
1002	2	782.878	4.32102		2	12.85	32.81		0	123-138	R.SAMPFTASPASSASPR.I				CID
732	28	790.873	1.32172		2	10.6667	94.05		0	123-138	R.SAMPFTASPASSASPR.I			Oxidation: 3	CID
30	1	546.259	3.49006		2	6.58333	73.77		0	167-177	K.TAASGQETNGR.A				CID
258	1	537.771	1.8971		2	7.93333	28.28		0	229-238	K.GDPNKPSGFR.S				CID
99	1	415.262	2.82234		2	7	45.01		1	239-246	R.SVKAPVTK.V				CID
545	17	479.77	1.81654		2	9.56667	43.12		0	247-256	K.VAASIGNAQK.L				CID
634	1	859.933	1.32631		2	10.0833	76.32		1	247-262	K.VAASIGNAQKLPMCDK.C			Carbamidomethyl: 14; Oxidation: 13	CID
150	1	390.176	3.46055		2	7.33333	26.39		0	257-262	K.LPMCDK.C			Carbamidomethyl: 4; Oxidation: 3	CID
1251	1	568.812	2.86706		2	16.1333	59.2		0	263-273	K.CGTGIVGVFVK.L			Carbamidomethyl: 1	CID
673	1	618.594	2.88888		3	10.3	38.84		0	280-294	R.HPECYVCTDCGTNLK.Q			Carbamidomethyl: 4, 7, 10	CID
484	1	703.978	2.20679		3	9.21667	28.32		1	280-296	R.HPECYVCTDCGTNLKQK.G			Carbamidomethyl: 4, 7, 10	CID
1142	2	836.382	5.95086		2	14.25	60.31		0	297-309	K.GHFFVEDQIYCEK.H			Carbamidomethyl: 11	CID
Spot 883				Annexin OS=Sus scrofa GN=ANXA1 PE=2 SV=2
Accession:				F1SJB5_PIG								Score:	16819.7
Database:				Swissprot_pig								MW [kDa]:	38.7
Seq. Coverage [%]:				0.89								pI:	6.3642
												No. of Peptides:	66
Cmpd.	No. of Cmpds.	m/z meas.	Δ		z	Rt [min]	Score	Site [%]	P	Range	Sequence			Modification	Type
			m/z [ppm]
2380	2	470.746	3.56104		2	17.2667	27.45		0	2-9	M.AMVSEFLK.Q			Oxidation: 2	CID
2800	28	906.928	2.70003		2	19.6333	68.75		0	10-23	K.QAWFIDNEEQEYIK.T				CID
2268	1	1071.03	2.28847		2	16.7167	79.34		1	10-26	K.QAWFIDNEEQEYIKTVK.G				CID
1785	1	896.11	1.52951		3	14.2833	46.35		1	27-53	K.GSKGGPGSAVSPYPTFNPSSDVEALHK.A				CID
1962	2	1207.59	0.556242		2	15.1667	63.63		0	30-53	K.GGPGSAVSPYPTFNPSSDVEALHK.A				CID
2942	12	701.396	1.44417		2	20.7667	59.51		0	59-71	K.GVDEATIIEILTK.R				CID
2774	1	779.448	3.24259		2	19.4667	88.75		1	59-72	K.GVDEATIIEILTKR.T				CID
63	1	543.806	3.30279		2	6.68333	31.86		1	73-81	R.TNAQRQQIK.A				CID
885	1	660.371	2.74594		2	10.2167	52.88		1	78-88	R.QQIKAAYLQEK.G				CID
603	40	411.722	0.374877		2	9.11667	49.08		0	82-88	K.AAYLQEK.G				CID
1072	1	951.539	0.837688		2	11.0667	55.14		2	82-98	K.AAYLQEKGKPLDEALKK.A				CID
801	1	485.781	-1.28564		2	9.85	57.64		0	89-97	K.GKPLDEALK.K				CID
478	18	549.83	0.152687		2	8.6	53.85		1	89-98	K.GKPLDEALKK.A				CID
1521	38	631.806	2.18969		2	13.05	88.36		0	114-124	K.TPAQFDADELR.A				CID
1880	1	832.41	1.17233		2	14.75	70.21		1	114-128	K.TPAQFDADELRAAMK.G				CID
1403	1	840.406	-0.0257542		2	12.5333	55.85		1	114-128	K.TPAQFDADELRAAMK.G			Oxidation: 14	CID
2225	1	1061.03	2.02585		2	16.5	90.45		1	125-144	R.AAMKGLGTDEDTLNEILASR.T			Oxidation: 3	CID
3014	26	852.429	3.59513		2	21.4667	109.62		0	129-144	K.GLGTDEDTLNEILASR.T				CID
334	1	465.262	0.170606		2	8	22.42		1	148-154	R.EIREINR.V				CID
358	1	461.262	2.25619		2	8.1	26.4		1	151-157	R.EINRVYK.E				CID
743	1	710.893	-0.767911		2	9.65	39.72		2	151-161	R.EINRVYKEELK.R				CID
376	1	454.759	2.22508		2	8.15	34.85		1	155-161	R.VYKEELK.R				CID
234	12	532.81	2.45184		2	7.6	52.09		2	155-162	R.VYKEELKR.D				CID
1041	1	956.968	1.74924		2	10.95	76.97		2	162-178	K.RDLAKDITSDTSGDYQK.A				CID
2364	31	878.917	2.3432		2	17.2	98.08		1	163-178	R.DLAKDITSDTSGDYQK.A				CID
2508	1	818.435	5.18128		3	17.95	30.2		2	163-185	R.DLAKDITSDTSGDYQKALLSLAK.G				CID
2369	32	665.295	1.74568		2	17.2167	76.72		0	167-178	K.DITSDTSGDYQK.A				CID
2381	1	1013.52	0.469566		2	17.2833	90.66		1	167-185	K.DITSDTSGDYQKALLSLAK.G				CID
2025	13	358.24	2.3608		2	15.5	48.75		0	179-185	K.ALLSLAK.G				CID
1303	5	522.314	0.357717		2	12.0667	72.78		1	179-188	K.ALLSLAKGDR.S				CID
2006	1	920.135	1.98533		3	15.4	42.57		2	179-204	K.ALLSLAKGDRSEDLAINDDLADTDAR.A				CID
1418	23	1031.47	-0.0108071		2	12.5833	89.6		1	186-204	K.GDRSEDLAINDDLADTDAR.A				CID
2101	1	984.792	339.063		3	15.85	24.8		2	186-212	K.GDRSEDLAINDDLADTDARALYEAGER.R				CID
2937	30	867.397	2.72972		2	20.7167	117.87		0	189-204	R.SEDLAINDDLADTDAR.A				CID
2246	1	875.077	2.00668		3	16.6	38.3		1	189-212	R.SEDLAINDDLADTDARALYEAGER.R				CID
2199	42	454.729	3.12426		2	16.3667	53.39		0	205-212	R.ALYEAGER.R				CID
471	1	532.779	1.41742		2	8.58333	39.52		1	205-213	R.ALYEAGERR.K				CID
273	1	398.22	1.5744		3	7.75	30.41		2	205-214	R.ALYEAGERRK.G				CID
589	6	386.71	2.57912		2	9.06667	25.6		0	229-234	R.SYPHLR.R				CID
657	8	464.759	0.00399164		2	9.28333	27.27		1	229-235	R.SYPHLRR.V				CID
313	1	450.253	0.459833		2	7.91667	40.97		1	236-242	R.VFQKYSK.Y				CID
21	1	708.835	3.70857		2	6.43333	49.21		2	240-250	K.YSKYSKHDMNK.V			Oxidation: 9	CID
9	1	519.739	3.67251		2	5.9	24.02		1	243-250	K.YSKHDMNK.V			Oxidation: 6	CID
1511	1	735.886	2.26424		2	12.9833	57.1		1	246-257	K.HDMNKVLDLELK.G			Oxidation: 3	CID
1906	2	415.256	1.73075		2	14.9	39.15		0	251-257	K.VLDLELK.G				CID
2053	1	673.854	1.25801		2	15.6167	46.02		0	258-269	K.GDIENCLTVVVK.C			Carbamidomethyl: 6	CID
1470	1	708.837	1.68167		2	12.8	58.52		0	270-281	K.CATSKPMFFAEK.L			Carbamidomethyl: 1	CID
1368	11	716.834	0.43877		2	12.35	54.93		0	270-281	K.CATSKPMFFAEK.L			Carbamidomethyl: 1; Oxidation: 7	CID
1178	1	1079.02	1.76053		2	11.5333	37.73		1	270-287	K.CATSKPMFFAEKLHQAMK.G			Carbamidomethyl: 1; Oxidation: 7, 17	CID
121	1	614.336	1.97914		2	7	54.25		1	282-292	K.LHQAMKGIGTR.H			Oxidation: 5	CID
119	2	384.249	3.50043		2	7	30.18		1	293-298	R.HKTLIR.I				CID
452	1	303.176	2.37563		2	8.5	26.3		0	299-303	R.IMVSR.S				CID
297	1	311.174	1.64775		2	7.83333	25.9		0	299-303	R.IMVSR.S			Oxidation: 2	CID
1102	5	841.909	1.0808		2	11.2333	42.58		1	299-312	R.IMVSRSEIDMNDIK.A			Oxidation: 2, 10	CID
1245	1	833.911	0.968249		2	11.8167	43.82		1	299-312	R.IMVSRSEIDMNDIK.A			Oxidation: 10	CID
1526	1	833.913	2.43124		2	13.05	48.5		1	299-312	R.IMVSRSEIDMNDIK.A			Oxidation: 2	CID
1585	1	773.038	-0.109058		3	13.3167	21.06		2	299-317	R.IMVSRSEIDMNDIKACYQK.L			Carbamidomethyl: 16; Oxidation: 2	CID
1202	2	778.369	-0.311728		3	11.6333	35.13		2	299-317	R.IMVSRSEIDMNDIKACYQK.L			Carbamidomethyl: 16; Oxidation: 2, 10	CID
1381	1	532.751	1.24994		2	12.4167	36.91		0	304-312	R.SEIDMNDIK.A				CID
701	21	540.749	2.66003		2	9.5	47.97		0	304-312	R.SEIDMNDIK.A			Oxidation: 5	CID
1582	7	865.89	0.130198		2	13.3	68.52		1	304-317	R.SEIDMNDIKACYQK.L			Carbamidomethyl: 11; Oxidation: 5	CID
1504	1	857.894	2.15672		2	12.9667	67.93		1	304-317	R.SEIDMNDIKACYQK.L			Carbamidomethyl: 11	CID
2727	1	862.454	4.2347		2	19.2	96.11		0	318-332	K.LYGISLCQAILDETK.G			Carbamidomethyl: 7	CID
2604	1	1158.58	3.72571		2	18.4833	45.98		1	318-337	K.LYGISLCQAILDETKGDYEK.I			Carbamidomethyl: 7	CID
2602	1	755.368	2.84127		2	18.4667	42.2		1	333-346	K.GDYEKILVALCGGD.-			Carbamidomethyl: 11	CID
2837	10	459.243	3.29217		2	19.9	54.69		0	338-346	K.ILVALCGGD.-			Carbamidomethyl: 6	CID
Spot 893				PDZ and LIM domain protein 1 OS=Sus scrofa GN=PDLIM1 PE=2 SV=1
Accession:				T1RTP3_PIG								Score:	4728.87
Database:				Swissprot_pig								MW [kDa]:	36
Seq. Coverage [%]:				0.596								pI:	6.75962
												No. of Peptides:	28
Cmpd.	No. of Cmpds.	m/z meas.	Δ		z	Rt [min]	Score	Site [%]	P	Range	Sequence			Modification	Type
			m/z [ppm]
1259	1	815.452	0.393312		2	13.6833	70.1		1	18-32	R.LVGGKDFEQPLAISR.V				CID
1410	16	588.308	2.59203		2	15.0833	55.13		0	23-32	K.DFEQPLAISR.V				CID
934	1	527.271	3.03674		3	11.4333	24.61		1	70-83	K.IKGCTDNMTLTVAR.S			Carbamidomethyl: 4	CID
566	15	798.4	2.38915		2	9.36667	82.33		1	70-83	K.IKGCTDNMTLTVAR.S			Carbamidomethyl: 4; Oxidation: 8	CID
1037	1	669.811	0.565076		2	12.0833	82.4		0	72-83	K.GCTDNMTLTVAR.S			Carbamidomethyl: 2	CID
1231	26	677.809	1.32928		2	13.4833	71.93		0	72-83	K.GCTDNMTLTVAR.S			Carbamidomethyl: 2; Oxidation: 6	CID
499	1	913.925	3.18405		2	8.98333	65.57		1	72-87	K.GCTDNMTLTVARSEQK.I			Carbamidomethyl: 2; Oxidation: 6	CID
1336	1	865.955	4.2161		2	14.3667	43.47		1	84-98	R.SEQKIWSPLVTEEGK.R				CID
1458	1	629.841	4.75036		2	15.55	20.91		0	88-98	K.IWSPLVTEEGK.R				CID
1301	1	707.889	1.95856		2	14.0667	49.69		1	88-99	K.IWSPLVTEEGKR.H				CID
1165	1	707.018	2.32204		3	13.0333	38.48		0	104-122	K.MNLASEPQEVLHIGSAHNR.S			Oxidation: 1	CID
1120	1	782.876	1.75355		2	12.7167	72.76		0	123-138	R.SAMPFTASPASSASPR.I				CID
1684	32	790.874	2.33326		2	18.6	99.44		0	123-138	R.SAMPFTASPASSASPR.I			Oxidation: 3	CID
237	1	546.258	1.47636		2	7.53333	20.01		0	167-177	K.TAASGQETNGR.A				CID
454	1	800.407	1.86115		2	8.75	58.91		1	199-211	K.MLQEKQELNEPPK.Q			Oxidation: 1	CID
287	1	537.771	2.56653		2	7.81667	34.15		0	229-238	K.GDPNKPSGFR.S				CID
127	1	415.262	2.7501		2	6.96667	48.37		1	239-246	R.SVKAPVTK.V				CID
768	1	590.349	3.36423		3	10.4667	23.68		2	239-256	R.SVKAPVTKVAASIGNAQK.L				CID
1104	26	479.771	2.46268		2	12.6	48.77		0	247-256	K.VAASIGNAQK.L				CID
679	10	859.934	2.46594		2	9.98333	83.66		1	247-262	K.VAASIGNAQKLPMCDK.C			Carbamidomethyl: 14; Oxidation: 13	CID
168	1	390.176	2.92233		2	7.18333	29.87		0	257-262	K.LPMCDK.C			Carbamidomethyl: 4; Oxidation: 3	CID
1423	1	632.986	3.28244		3	15.2167	20.54		1	257-273	K.LPMCDKCGTGIVGVFVK.L			Carbamidomethyl: 4, 7; Oxidation: 3	CID
1630	15	568.812	2.44512		2	17.75	60.9		0	263-273	K.CGTGIVGVFVK.L			Carbamidomethyl: 1	CID
727	1	927.386	1.91267		2	10.2333	55.98		0	280-294	R.HPECYVCTDCGTNLK.Q			Carbamidomethyl: 4, 7, 10	CID
530	1	703.978	1.76643		3	9.16667	33.26		1	280-296	R.HPECYVCTDCGTNLKQK.G			Carbamidomethyl: 4, 7, 10	CID
1309	4	836.38	3.24873		2	14.1333	53.82		0	297-309	K.GHFFVEDQIYCEK.H			Carbamidomethyl: 11	CID
1505	1	649.021	2.82829		3	16.0667	24.25		1	313-329	R.ERVIPPEGYDVVTVFPK.-				CID
1591	1	553.973	3.17162		3	17.1167	23.51		0	315-329	R.VIPPEGYDVVTVFPK.-				CID
Spot 935 1				Monoglyceride lipase OS=Sus scrofa GN=MGLL PE=2 SV=1
Accession:				B8XSJ9_PIG								Score:	523.642
Database:				Swissprot_pig								MW [kDa]:	33.3
Seq. Coverage [%]:				0.449								pI:	6.89324
												No. of Peptides:	16
Cmpd.	No. of Cmpds.	m/z meas.	Δ		z	Rt [min]	Score	Site [%]	P	Range	Sequence			Modification	Type
			m/z [ppm]
516	1	553.294	2.20362		2	10.3333	30.38		0	34-42	R.YWKPSATPR.A				CID
555	1	798.891	3.42551		2	10.6667	47.58		0	43-57	R.ALVFVSHGAGEHCGR.Y			Carbamidomethyl: 13	CID
415	1	390.699	2.35333		2	9.3	26.38		0	58-63	R.YEELAR.M				CID
960	1	671.847	3.11033		2	16.9833	49.79		0	88-98	R.MVVSDFQVFVR.D			Oxidation: 1	CID
453	1	668.839	2.90561		2	9.63333	51.55		0	99-109	R.DVLHHVDVMQK.D			Oxidation: 9	CID
958	1	721.415	2.25747		2	16.8667	25.37		0	166-178	K.VLNLVLPNMSLGR.I			Oxidation: 9	CID
676	1	430.746	1.64351		2	11.9833	54.21		0	179-186	R.IDASVLSR.N				CID
894	1	960.981	3.76456		2	15.3667	49.34		1	187-202	R.NKTEVDLYNADPLICR.A			Carbamidomethyl: 15	CID
957	1	839.911	2.81327		2	16.85	39.67		0	189-202	K.TEVDLYNADPLICR.A			Carbamidomethyl: 13	CID
851	1	541.784	4.43489		2	14.55	67.28		0	246-255	R.GAYLLMESAK.S				CID
725	1	549.78	1.88301		2	12.45	57.63		0	246-255	R.GAYLLMESAK.S			Oxidation: 6	CID
581	2	778.891	7.76656		2	10.9667	44.06		1	246-259	R.GAYLLMESAKSQDK.T			Oxidation: 6	CID
606	1	950.002	4.30161		2	11.3	25.1		2	246-262	R.GAYLLMESAKSQDKTLK.I			Oxidation: 6	CID
922	1	646.332	3.12974		2	16.05	27.59		0	274-284	K.ELPEVTDSVFR.E				CID
753	1	566.792	1.90158		2	12.75	46.28		0	285-293	R.EINTWVSQR.T				CID
317	2	453.207	3.96588		2	8.43333	59.31		0	294-303	R.TAAMGTGSPP.-			Oxidation: 4	CID
Spot 935 2				Calponin-2 (Fragment) OS=Sus scrofa GN=CNN2 PE=2 SV=1
Accession:				CNN2_PIG								Score:	437.002
Database:				Swissprot_pig								MW [kDa]:	32
Seq. Coverage [%]:				0.463								pI:	9.43154
												No. of Peptides:	18
Cmpd.	No. of Cmpds.	m/z meas.	Δ		z	Rt [min]	Score	Site [%]	P	Range	Sequence			Modification	Type
			m/z [ppm]
707	1	554.289	2.50588		2	12.2167	49.59		0	9-19	K.GPSYGLSAEVK.N				CID
577	1	689.863	730.083		2	10.9167	23.15		1	9-21	K.GPSYGLSAEVKNR.L				CID
226	1	365.734	4.27163		2	7.78333	24.5		1	20-25	K.NRLLSK.Y				CID
906	1	647.331	0.836288		2	15.5667	20.92		0	56-66	K.DGIILCTLMNK.L			Carbamidomethyl: 6; Oxidation: 9	CID
391	1	413.246	3.41704		2	9.06667	29.33		0	67-74	K.LQPGSVPK.I				CID
651	2	680.378	1.28067		2	11.8	62.98		1	133-145	K.TKGLQSDVDIGVK.Y				CID
772	1	565.808	3.6445		2	13.0167	58.07		0	135-145	K.GLQSDVDIGVK.Y				CID
337	1	479.204	3.40158		2	8.55	41.34		0	153-160	R.NFDDATMK.A			Oxidation: 7	CID
802	1	811.043	3.75434		3	13.7333	34.29		1	153-174	R.NFDDATMKAGQCVIGLQMGTNK.C			Carbamidomethyl: 12; Oxidation: 7, 18	CID
634	1	746.868	2.11787		2	11.6167	64.26		0	161-174	K.AGQCVIGLQMGTNK.C			Carbamidomethyl: 4; Oxidation: 10	CID
456	1	695.297	-1.68025		2	9.65	40.84		0	175-187	K.CASQSGMTAYGTR.R			Carbamidomethyl: 1	CID
251	1	703.298	4.04414		2	7.98333	88.8		0	175-187	K.CASQSGMTAYGTR.R			Carbamidomethyl: 1; Oxidation: 7	CID
183	1	781.349	3.60751		2	7.48333	20.05		1	175-188	K.CASQSGMTAYGTRR.H			Carbamidomethyl: 1; Oxidation: 7	CID
271	1	676.31	2.71151		2	8.1	81.14		0	215-227	K.CASQVGMTAPGTR.R			Carbamidomethyl: 1; Oxidation: 7	CID
196	1	503.243	3.37158		3	7.56667	21.16		1	215-228	K.CASQVGMTAPGTRR.H			Carbamidomethyl: 1; Oxidation: 7	CID
221	1	388.702	4.0822		2	7.75	37.03		0	229-234	R.HIYDTK.L				CID
839	1	1147.19	4.14587		3	14.35	29.75		1	235-266	K.LGTDKCDNSSMSLQMGYTQGANQSGQVFGLGR.Q			Carbamidomethyl: 6; Oxidation: 11, 15	CID
866	1	976.092	343.327		3	14.8333	41.1		0	240-266	K.CDNSSMSLQMGYTQGANQSGQVFGLGR.Q			Carbamidomethyl: 1; Oxidation: 6, 10	CID
Spot 951				Malate dehydrogenase, cytoplasmic OS=Sus scrofa GN=MDH1 PE=1 SV=4
Accession:				MDHC_PIG								Score:	1127.95
Database:				Swissprot_pig								MW [kDa]:	36.4
Seq. Coverage [%]:				0.476								pI:	6.16473
												No. of Peptides:	28
Cmpd.	No. of Cmpds.	m/z meas.	Δ		z	Rt [min]	Score	Site [%]	P	Range	Sequence			Modification	Type
			m/z [ppm]
1344	1	701.377	4.71657		2	17.4667	37.38		0	80-92	K.DLDVAILVGSMPR.R			Oxidation: 11	CID
357	1	514.828	2.27961		2	8.41667	48.06		2	99-107	R.KDLLKANVK.I				CID
617	1	450.781	3.47202		2	9.91667	31.09		1	100-107	K.DLLKANVK.I				CID
606	1	410.259	2.85592		2	9.85	31.37		1	104-110	K.ANVKIFK.C				CID
565	1	625.833	2.0566		2	9.61667	44.08		1	108-118	K.IFKCQGAALDK.Y			Carbamidomethyl: 4	CID
750	1	806.933	5.01211		2	10.8	47.99		2	108-121	K.IFKCQGAALDKYAK.K			Carbamidomethyl: 4	CID
171	1	431.709	2.70448		2	7.4	40.42		0	111-118	K.CQGAALDK.Y			Carbamidomethyl: 1	CID
481	1	612.807	2.7168		2	9.13333	46.1		1	111-121	K.CQGAALDKYAK.K			Carbamidomethyl: 1	CID
335	1	676.855	2.73821		2	8.3	58.98		2	111-122	K.CQGAALDKYAKK.S			Carbamidomethyl: 1	CID
853	1	734.075	-0.933809		3	11.5833	47.42		2	122-142	K.KSVKVIVVGNPANTNCLTASK.S			Carbamidomethyl: 16	CID
982	2	691.38	3.79752		3	12.6833	50.53		1	123-142	K.SVKVIVVGNPANTNCLTASK.S			Carbamidomethyl: 15	CID
999	2	879.467	2.90993		2	12.85	71.01		0	126-142	K.VIVVGNPANTNCLTASK.S			Carbamidomethyl: 12	CID
521	1	350.207	3.73652		2	9.35	22.93		0	143-149	K.SAPSIPK.E				CID
1031	1	853.932	2.31416		2	13.1833	30.17		1	143-157	K.SAPSIPKENFSCLTR.L			Carbamidomethyl: 12	CID
1321	14	513.739	2.7617		2	16.9833	41.69		0	150-157	K.ENFSCLTR.L			Carbamidomethyl: 5	CID
353	2	421.778	2.90383		2	8.4	50.14		1	163-170	R.AKAQIALK.L				CID
526	8	322.212	3.8893		2	9.36667	52.86		0	165-170	K.AQIALK.L				CID
605	19	467.249	2.43009		2	9.85	64.6		0	171-179	K.LGVTSDDVK.N				CID
787	1	497.268	3.30346		2	11.1	40.66		0	206-214	K.EVGVYEAVK.D				CID
1252	2	869.441	3.18078		2	16.0333	46.09		1	206-220	K.EVGVYEAVKDDSWLK.G				CID
918	4	589.813	1.7385		2	12.0667	43.09		0	221-230	K.GEFITTVQQR.G				CID
152	1	393.255	3.56689		2	7.28333	38.42		1	231-238	R.GAAVIKAR.K				CID
235	1	497.275	2.73611		2	7.73333	36.94		1	239-248	R.KLSSAMSAAK.A				CID
42	1	337.184	3.08412		3	6.65	38.68		1	239-248	R.KLSSAMSAAK.A			Oxidation: 6	CID
63	1	441.225	4.54329		2	6.78333	55.91		0	240-248	K.LSSAMSAAK.A			Oxidation: 5	CID
247	1	435.717	2.72692		2	7.81667	34.83		0	249-255	K.AICDHVR.D			Carbamidomethyl: 3	CID
1258	3	680.368	1.72851		2	16.0833	56.5		0	299-310	K.IVEGLPINDFSR.E				CID
81	1	476.246	3.19626		2	6.88333	30.24		1	311-318	R.EKMDLTAK.E			Oxidation: 3	CID
Spot 961 1				Heterogeneous nuclear ribonucleoprotein A2/B1 OS=Sus scrofa GN=HNRNPA2B1 PE=2 SV=1
Accession:				M3UZ37_PIG								Score:	352.127
Database:				Swissprot_pig								MW [kDa]:	36
Seq. Coverage [%]:				0.305								pI:	9.09951
												No. of Peptides:	13
Cmpd.	No. of Cmpds.	m/z meas.	Δ		z	Rt [min]	Score	Site [%]	P	Range	Sequence			Modification	Type
			m/z [ppm]
610	1	544.249	6.69512		2	12.5833	21.11		0	27-34	R.NYYEQWGK.L				CID
410	1	505.246	3.63189		2	9.53333	49.52		0	35-42	K.LTDCVVMR.D			Carbamidomethyl: 4; Oxidation: 7	CID
121	1	669.856	1.92468		2	7.05	47.47		0	88-100	R.EESGKPGAHVTVK.K				CID
635	1	525.727	4.16135		2	13.15	33.29		0	118-125	R.DYFEEYGK.I				CID
731	1	594.828	1.83192		2	15.6667	57.23		0	126-135	K.IDTIEIITDR.Q				CID
359	1	300.709	4.58918		2	8.81667	26.12		0	157-161	K.IVLQK.Y				CID
256	1	555.607	2.95693		3	8.01667	41.6		1	175-188	K.ALSRQEMQEVQSSR.S			Oxidation: 7	CID
109	3	619.279	2.89233		2	6.98333	53.07		0	179-188	R.QEMQEVQSSR.S			Oxidation: 3	CID
486	1	657.305	3.56503		2	10.7333	23.75		1	189-201	R.SGRGGNFGFGDSR.G				CID
591	1	507.227	2.21772		2	12.2833	39.44		0	192-201	R.GGNFGFGDSR.G				CID
566	1	689.32	2.39837		2	11.8667	60.2		0	202-216	R.GGGGNFGPGPGSNFR.G				CID
526	1	757.671	3.18608		3	11.45	22.13		1	202-226	R.GGGGNFGPGPGSNFRGGSDGYGSGR.G				CID
110	1	456.695	3.42064		2	6.98333	64.23		0	217-226	R.GGSDGYGSGR.G				CID
Spot 961 2				Calponin-2 (Fragment) OS=Sus scrofa GN=CNN2 PE=2 SV=1
Accession:				CNN2_PIG								Score:	240.815
Database:				Swissprot_pig								MW [kDa]:	32
Seq. Coverage [%]:				0.203								pI:	9.43154
												No. of Peptides:	7
Cmpd.	No. of Cmpds.	m/z meas.	Δ		z	Rt [min]	Score	Site [%]	P	Range	Sequence			Modification	Type
			m/z [ppm]
620	1	565.807	1.91246		2	12.8167	38.22		0	135-145	K.GLQSDVDIGVK.Y				CID
303	1	479.204	3.652		2	8.31667	22.07		0	153-160	R.NFDDATMK.A			Oxidation: 7	CID
654	1	811.043	3.37212		3	13.5167	36.17		1	153-174	R.NFDDATMKAGQCVIGLQMGTNK.C			Carbamidomethyl: 12; Oxidation: 7, 18	CID
522	2	746.87	4.8225		2	11.3333	62.4		0	161-174	K.AGQCVIGLQMGTNK.C			Carbamidomethyl: 4; Oxidation: 10	CID
215	1	703.298	3.1768		2	7.75	79.43		0	175-187	K.CASQSGMTAYGTR.R			Carbamidomethyl: 1; Oxidation: 7	CID
228	1	676.312	5.15123		2	7.83333	70.54		0	215-227	K.CASQVGMTAPGTR.R			Carbamidomethyl: 1; Oxidation: 7	CID
172	1	503.243	3.66965		3	7.4	25.06		1	215-228	K.CASQVGMTAPGTRR.H			Carbamidomethyl: 1; Oxidation: 7	CID
Spot 968 1				Tropomyosin alpha-1 chain OS=Sus scrofa GN=TPM1 PE=1 SV=2
Accession:				TPM1_PIG								Score:	146.62
Database:				Swissprot_pig								MW [kDa]:	32.7
Seq. Coverage [%]:				0.239								pI:	4.56274
												No. of Peptides:	8
Cmpd.	No. of Cmpds.	m/z meas.	Δ		z	Rt [min]	Score	Site [%]	P	Range	Sequence			Modification	Type
			m/z [ppm]
95	1	351.731	4.85111		2	6.9	24.69		2	2-7	M.DAIKKK.M				CID
466	1	666.824	0.798444		2	11.65	82.22		0	78-90	K.ATDAEADVASLNR.R				CID
101	1	468.255	4.14908		2	6.96667	34.77		1	126-133	R.GMKVIESR.A			Oxidation: 2	CID
463	1	659.338	-0.220616		3	11.6	29.18		2	134-149	R.AQKDEEKMEIQEIQLK.E			Oxidation: 8	CID
141	1	447.74	4.27251		2	7.28333	29.29		1	161-167	R.KYEEVAR.K				CID
302	1	654.815	4.36324		2	8.81667	31.12		1	234-244	K.EAETRAEFAER.S				CID
271	1	361.678	3.82067		2	8.41667	25.49		0	239-244	R.AEFAER.S				CID
125	1	402.747	4.07019		2	7.15	44.92		1	245-251	R.SVTKLEK.S				CID
Spot 968 2				Heterogeneous nuclear ribonucleoprotein K OS=Sus scrofa GN=HNRNPK PE=4 SV=1
Accession:				I3LQS0_PIG								Score:	140.413
Database:				Swissprot_pig								MW [kDa]:	49.2
Seq. Coverage [%]:				0.11								pI:	5.37695
												No. of Peptides:	5
Cmpd.	No. of Cmpds.	m/z meas.	Δ		z	Rt [min]	Score	Site [%]	P	Range	Sequence			Modification	Type
			m/z [ppm]
381	1	561.761	4.12876		2	9.98333	54		0	41-49	R.NTDEMVELR.I			Oxidation: 5	CID
234	1	365.218	4.48915		2	8.1	32.71		0	56-63	K.NAGAVIGK.G				CID
131	1	486.288	4.92361		2	7.2	32.91		1	56-66	K.NAGAVIGKGGK.N				CID
456	1	890.906	3.95726		2	11.4667	24.46		0	73-89	R.TDYNASVSVPDSSGPER.I				CID
420	2	771.332	651.982		2	10.7167	48.13		0	183-194	K.LFQECCPQSTDR.V			Carbamidomethyl: 5, 6	CID
Spot 987				EF-hand domain-containing protein D2 OS=Sus scrofa GN=EFHD2 PE=4 SV=1
Accession:				F1SUW3_PIG								Score:	1250.87
Database:				Swissprot_pig								MW [kDa]:	26.6
Seq. Coverage [%]:				0.556								pI:	5.14527
												No. of Peptides:	21
Cmpd.	No. of Cmpds.	m/z meas.	Δ		z	Rt [min]	Score	Site [%]	P	Range	Sequence			Modification	Type
			m/z [ppm]
655	1	862.939	2.35709		2	9.73333	48.67		1	61-76	R.RADLNQGIGEPQSPSR.R				CID
605	5	627.993	528.385		3	9.43333	42.74		2	61-77	R.RADLNQGIGEPQSPSRR.V				CID
812	11	784.889	3.08265		2	10.65	70.62		0	62-76	R.ADLNQGIGEPQSPSR.R				CID
729	3	575.959	576.485		3	10.1667	36.95		1	62-77	R.ADLNQGIGEPQSPSRR.V				CID
306	1	665.332	1.55006		2	7.75	40.81		2	92-101	K.QIKDMEKMFK.Q			Oxidation: 5, 8	CID
435	1	566.268	3.38025		2	8.46667	58.16		1	99-107	K.MFKQYDAGR.D			Oxidation: 1	CID
1637	1	598.8	5.06937		2	17.4667	26.16		0	108-117	R.DGFIDLMELK.L			Oxidation: 7	CID
1199	11	568.339	886.696		2	13.1833	40.51		0	123-133	K.LGAPQTHLGLK.N				CID
862	1	818.964	0.757338		2	10.95	37.65		1	123-137	K.LGAPQTHLGLKNMIK.E			Oxidation: 13	CID
912	1	793.357	1.29438		2	11.2833	64.38		1	134-146	K.NMIKEVDEDFDSK.L			Oxidation: 2	CID
677	1	542.229	3.16091		2	9.86667	26.25		0	138-146	K.EVDEDFDSK.L				CID
1083	1	932.999	1.92546		2	12.3333	79.71		1	158-175	R.KAAAGELQEDSGLHVLAR.L				CID
1213	1	868.946	-4.12226		2	13.2833	77.99		0	159-175	K.AAAGELQEDSGLHVLAR.L				CID
1109	5	638.835	-0.0662482		2	12.5167	45.06		0	176-187	R.LSEIDVSTEGVK.G				CID
931	5	766.913	1.79605		2	11.3833	73.18		1	176-190	R.LSEIDVSTEGVKGAK.S				CID
645	1	487.276	2.77462		2	9.66667	56.28		0	197-205	K.VQAINVSSR.F				CID
721	1	397.701	2.96983		2	10.1167	25.1		0	206-211	R.FEEEIK.A				CID
709	3	768.864	2.49758		2	10.05	65.34		1	206-217	R.FEEEIKAEQEER.K				CID
1001	1	699.393	0.698088		2	11.8333	75.23		2	228-239	R.KAAFKELQSTFK.-				CID
1182	2	635.347	1.82538		2	13.0667	52.92		1	229-239	K.AAFKELQSTFK.-				CID
778	1	426.728	3.70729		2	10.4333	28.29		0	233-239	K.ELQSTFK.-				CID
Spot 1027				Proteasome subunit alpha type OS=Sus scrofa GN=PSMA4 PE=3 SV=1
Accession:				F2Z528_PIG								Score:	267.556
Database:				Swissprot_pig								MW [kDa]:	29.5
Seq. Coverage [%]:				0.418								pI:	8.67423
												No. of Peptides:	13
Cmpd.	No. of Cmpds.	m/z meas.	Δ		z	Rt [min]	Score	Site [%]	P	Range	Sequence			Modification	Type
			m/z [ppm]
750	1	504.262	1.97066		2	12.55	53.83		0	9-17	R.TTIFSPEGR.L				CID
1022	1	613.821	3.8546		2	17.6	32.37		0	55-64	K.LLDEVFFSEK.I				CID
224	1	300.696	3.37904		2	7.68333	27.3		0	92-96	R.LIAQR.Y				CID
543	1	500.25	2.68087		2	10.2167	21.37		0	119-127	K.QAYTQFGGK.R				CID
719	1	812.397	1.94509		2	12.1333	62.84		0	161-176	K.ATCIGNNSAAAVSMLK.Q			Carbamidomethyl: 3; Oxidation: 14	CID
359	1	679.321	3.14677		2	8.53333	36.27		1	177-187	K.QDYKEGEMTLK.S			Oxidation: 8	CID
200	1	412.198	3.01727		2	7.53333	20.26		0	181-187	K.EGEMTLK.S			Oxidation: 4	CID
832	1	393.759	3.14619		2	13.7333	35.85		0	188-195	K.SALALAIK.V				CID
148	1	575.812	3.34102		2	7.25	58.96		1	196-205	K.VLNKTMDVSK.L			Oxidation: 6	CID
797	1	715.916	2.13949		2	13.2833	39.86		1	206-218	K.LSAEKVEIATLTR.E				CID
742	1	451.77	2.57396		2	12.4	46.34		0	211-218	K.VEIATLTR.E				CID
658	1	429.751	2.24992		2	11.6333	28.86		0	232-238	K.EVEQLIK.K				CID
19	1	452.558	4.19393		3	6.48333	35.39		2	239-249	K.KHEEEEAKAER.E				CID
Spot 1046				High mobility group protein B1 OS=Sus scrofa GN=HMGB1 PE=4 SV=1
Accession:				F2Z594_PIG								Score:	292.567
Database:				Swissprot_pig								MW [kDa]:	24.9
Seq. Coverage [%]:				0.409								pI:	5.49163
												No. of Peptides:	10
Cmpd.	No. of Cmpds.	m/z meas.	Δ		z	Rt [min]	Score	Site [%]	P	Range	Sequence			Modification	Type
			m/z [ppm]
932	1	756.835	1.57658		2	15.5167	87.04		0	13-24	K.MSSYAFFVQTCR.E			Carbamidomethyl: 11; Oxidation: 1	CID
74	1	599.794	3.21203		2	6.76667	22.71		2	56-65	K.EKGKFEDMAK.A			Oxidation: 8	CID
108	2	471.225	3.17176		2	6.96667	43.27		1	58-65	K.GKFEDMAK.A			Oxidation: 6	CID
14	1	436.204	4.18845		2	6.4	25.27		1	71-76	R.YEREMK.T			Oxidation: 5	CID
517	6	567.315	2.64614		2	9.93333	33.43		1	77-86	K.TYIPPKGETK.K				CID
210	1	458.75	3.93515		2	7.65	43.58		1	89-96	K.FKDPNAPK.R				CID
644	1	507.621	3.61744		3	11.2167	20.38		1	113-127	K.IKGEHPGLSIGDVAK.K				CID
715	1	640.337	1.63376		2	11.85	29.53		0	115-127	K.GEHPGLSIGDVAK.K				CID
651	1	709.323	1.71364		3	11.2833	33.5		1	129-146	K.LGEMWNNTAADDKQPYEK.K			Oxidation: 4	CID
477	1	564.788	1.08324		2	9.61667	35.57		1	155-163	K.YEKDIAAYR.A				CID
Spot 1052				Proteasome activator complex subunit 1 OS=Sus scrofa GN=PSME1 PE=2 SV=1
Accession:				PSME1_PIG								Score:	1326.27
Database:				Swissprot_pig								MW [kDa]:	28.6
Seq. Coverage [%]:				0.759								pI:	5.7047
												No. of Peptides:	23
Cmpd.	No. of Cmpds.	m/z meas.	Δ		z	Rt [min]	Score	Site [%]	P	Range	Sequence			Modification	Type
			m/z [ppm]
149	1	435.74	4.39018		2	6.85	28.24		0	6-13	R.VQPEAQAK.V				CID
1058	1	318.18	2.65039		2	11.3833	22.63		0	14-18	K.VDVFR.E				CID
1339	1	691.347	6.96943		2	12.8667	40.14		1	14-24	K.VDVFREDLCTK.T			Carbamidomethyl: 9	CID
1910	1	634.832	3.66553		2	17.05	54.56		0	25-35	K.TENLLGSYFPK.K				CID
1751	1	582.339	3.4449		2	15.5833	22.38		1	36-45	K.KISELDAFLK.E				CID
1499	1	706.874	1.79599		2	13.8167	69.43		0	46-58	K.EPALNEANLSNLK.A				CID
1823	1	630.866	3.54145		2	16.1667	34.69		0	59-70	K.APLDIPVPDPVK.E				CID
1636	1	759.435	3.11563		2	14.75	56.03		1	59-72	K.APLDIPVPDPVKEK.E				CID
385	1	710.646	0.967692		3	7.98333	54.82		2	91-109	K.KGEDEDKGPPCGPVNCNEK.I			Carbamidomethyl: 11, 16	CID
506	1	667.948	1.061		3	8.53333	43.47		1	92-109	K.GEDEDKGPPCGPVNCNEK.I			Carbamidomethyl: 10, 15	CID
508	1	664.791	1.38504		2	8.55	43.31		0	98-109	K.GPPCGPVNCNEK.I			Carbamidomethyl: 4, 9	CID
1513	5	420.788	3.01114		2	13.9167	53.78		0	110-116	K.IVVLLQR.L				CID
381	1	364.24	2.73373		2	7.96667	22		0	117-122	R.LKPEIK.D				CID
1241	23	760.374	1.26964		2	12.3333	79.11		0	142-155	R.IEDGNNFGVAVQEK.V				CID
1498	1	653.348	1.24612		2	13.8167	60.35		0	156-166	K.VFELMTALHTK.L			Oxidation: 5	CID
959	1	580.31	2.55419		2	10.85	31.54		0	167-176	K.LEGFHTQISK.Y				CID
617	3	621.81	1.7981		2	9.08333	39.38		1	177-187	K.YFSERGDAVAK.A				CID
325	1	414.552	3.443		3	7.73333	60.98		1	188-198	K.AAKQPHVGDYR.Q				CID
1223	1	751.369	1.16819		2	12.2333	62.31		0	199-210	R.QLVHELDEAEYR.D				CID
1038	1	462.239	2.22526		2	11.2667	45.67		0	214-220	R.LMVMEIR.N			Oxidation: 2, 4	CID
1460	1	454.242	2.63318		2	13.5833	27.34		0	214-220	R.LMVMEIR.N			Oxidation: 2	CID
507	1	389.728	2.53759		2	8.53333	22.93		1	233-238	K.NFEKLK.K				CID
653	2	457.72	3.2206		2	9.25	33.26		1	242-249	R.GETKGMIY.-			Oxidation: 6	CID
Spot 1117				Heterogeneous nuclear ribonucleoprotein A2/B1 OS=Sus scrofa GN=HNRNPA2B1 PE=2 SV=1
Accession:				M3UZ37_PIG								Score:	289.246
Database:				Swissprot_pig								MW [kDa]:	36
Seq. Coverage [%]:				0.179								pI:	9.09951
												No. of Peptides:	8
Cmpd.	No. of Cmpds.	m/z meas.	Δ		z	Rt [min]	Score	Site [%]	P	Range	Sequence			Modification	Type
			m/z [ppm]
66	1	364.228	3.68395		2	6.71667	23.22		1	78-83	R.VVEPKR.A				CID
130	1	669.857	3.83555		2	7.13333	47.67		0	88-100	R.EESGKPGAHVTVK.K				CID
634	1	594.829	2.43714		2	15.7167	42.01		0	126-135	K.IDTIEIITDR.Q				CID
324	1	300.709	4.09036		2	8.9	30.78		0	157-161	K.IVLQK.Y				CID
246	1	832.908	3.58091		2	8.1	44.09		1	175-188	K.ALSRQEMQEVQSSR.S			Oxidation: 7	CID
84	6	619.28	3.87735		2	6.83333	55.43		0	179-188	R.QEMQEVQSSR.S			Oxidation: 3	CID
435	2	657.304	2.18058		2	10.7667	30.16		1	189-201	R.SGRGGNFGFGDSR.G				CID
525	2	507.226	0.305353		2	12.3333	54.09		0	192-201	R.GGNFGFGDSR.G				CID
Spot 1152				Heterogeneous nuclear ribonucleoprotein A2/B1 OS=Sus scrofa GN=HNRNPA2B1 PE=2 SV=1
Accession:				M3UZ37_PIG								Score:	203.79
Database:				Swissprot_pig								MW [kDa]:	36
Seq. Coverage [%]:				0.188								pI:	9.1
												No. of Peptides:	8
Cmpd.	No. of Cmpds.	m/z meas.	Δ		z	Rt [min]	Score	Site [%]	P	Range	Sequence			Modification	Type
			m/z [ppm]
347	1	505.246	4.66		2	9.5	45.02		0	35-42	K.LTDCVVMR.D			Carbamidomethyl: 4; Oxidation: 7	CID
45	1	364.228	4.95		2	6.72	25.15		1	78-83	R.VVEPKR.A				CID
68	1	669.856	3.01		2	7.08	39.45		0	88-100	R.EESGKPGAHVTVK.K				CID
620	1	525.726	2.77		2	13.17	22.49		0	118-125	R.DYFEEYGK.I				CID
729	1	594.829	3.26		2	15.72	44.89		0	126-135	K.IDTIEIITDR.Q				CID
281	1	300.709	5.42		2	8.92	31.05		0	157-161	K.IVLQK.Y				CID
177	1	832.908	4.17		2	8.12	51.63		1	175-188	K.ALSRQEMQEVQSSR.S			Oxidation: 7	CID
53	4	619.28	3.47		2	6.85	55.92		0	179-188	R.QEMQEVQSSR.S			Oxidation: 3	CID
Spot 1201				Myosin regulatory light polypeptide 9 OS=Sus scrofa GN=MYL9 PE=1 SV=2
Accession:				MYL9_PIG								Score:	176.93
Database:				Swissprot_pig								MW [kDa]:	19.8
Seq. Coverage [%]:				0.349								pI:	4.63576
												No. of Peptides:	8
Cmpd.	No. of Cmpds.	m/z meas.	Δ		z	Rt [min]	Score	Site [%]	P	Range	Sequence			Modification	Type
			m/z [ppm]
452	1	627.284	3.00627		2	10.7167	36.73		0	36-45	K.EAFNMIDQNR.D			Oxidation: 5	CID
561	1	614.813	2.33962		2	12.35	44.34		0	94-104	K.LNGTDPEDVIR.N				CID
415	2	526.26	3.37003		2	10.1333	31.06		0	125-133	R.ELLTTMGDR.F			Oxidation: 6	CID
629	2	828.03	0.277659		3	14.0667	24.94		1	125-144	R.ELLTTMGDRFTDEEVDEMYR.E			Oxidation: 6, 18	CID
493	2	725.799	694.801		2	11.5333	42.99		0	134-144	R.FTDEEVDEMYR.E			Oxidation: 9	CID
611	1	687.846	3.91651		2	13.5	35.25		1	151-161	K.KGNFNYVEFTR.I				CID
664	1	623.797	1.3874		2	15.0833	44.62		0	152-161	K.GNFNYVEFTR.I				CID
19	1	443.208	3.06618		2	6.43333	21.66		2	165-172	K.HGAKDKDD.-				CID
Spot 1202				Myosin regulatory light chain 12B OS=Sus scrofa GN=MYL12B PE=4 SV=2
Accession:				F1SM78_PIG								Score:	195.17
Database:				Swissprot_pig								MW [kDa]:	19.8
Seq. Coverage [%]:				0.297								pI:	4.53708
												No. of Peptides:	5
Cmpd.	No. of Cmpds.	m/z meas.	Δ		z	Rt [min]	Score	Site [%]	P	Range	Sequence			Modification	Type
			m/z [ppm]
396	1	627.283	-0.102381		2	10.8667	46.11		0	36-45	K.EAFNMIDQNR.D			Oxidation: 5	CID
505	1	614.813	2.33962		2	12.5	52.39		0	94-104	K.LNGTDPEDVIR.N				CID
362	1	526.26	3.12301		2	10.3	29.64		0	125-133	R.ELLTTMGDR.F			Oxidation: 6	CID
595	1	708.322	2.99808		2	14.75	53.53		0	134-144	R.FTDEEVDELYR.E				CID
659	5	630.806	2.60052		2	16.0333	58.55		0	152-161	K.GNFNYIEFTR.I				CID
Spot 1240				Calcium-binding protein A9 OS=Sus scrofa GN=S100A9 PE=2 SV=1
Accession:				C3S7K6_PIG								Score:	111.99
Database:				Swissprot_pig								MW [kDa]:	15.9
Seq. Coverage [%]:				0.319								pI:	6.41
												No. of Peptides:	8
Cmpd.	No. of Cmpds.	m/z meas.	Δ		z	Rt [min]	Score	Site [%]	P	Range	Sequence			Modification	Type
			m/z [ppm]
302	1	386.88	2.9		3	8.23	32.15		1	26-35	R.LGNRDTLNQK.E				CID
609	1	781.92	2.73		2	10.1	40.48		2	26-38	R.LGNRDTLNQKEFK.Q				CID
588	2	561.796	5.37		2	9.98	23.07		1	30-38	R.DTLNQKEFK.Q				CID
1000	1	494.797	3.79		2	13.8	29.24		1	43-50	K.KELPNFLK.K				CID
846	1	558.844	3.05		2	12.13	25.57		2	43-51	K.KELPNFLKK.Q				CID
1303	2	494.796	2.68		2	18.35	29.59		1	44-51	K.ELPNFLKK.Q				CID
1379	1	772.888	1.2		2	19.58	24.13		0	73-85	K.QLSFEEFSMLVAK.L			Oxidation: 9	CID
191	1	649.315	1.7		2	7.63	64.47		0	86-96	K.LTVASHEEMHK.T			Oxidation: 9	CID
Spot 1275 1				SUMO-conjugating enzyme UBC9 OS=Sus scrofa GN=UBE2I PE=3 SV=1
Accession:				I3LSZ1_PIG								Score:	90.8
Database:				Swissprot_pig								MW [kDa]:	18
Seq. Coverage [%]:				0.259								pI:	9.68994
												No. of Peptides:	4
Cmpd.	No. of Cmpds.	m/z meas.	Δ		z	Rt [min]	Score	Site [%]	P	Range	Sequence			Modification	Type
			m/z [ppm]
512	2	1040.45	0.050413		2	15.5333	31.82		0	31-48	K.NPDGTMNLMNWECAIPGK.K			Carbamidomethyl: 13; Oxidation: 6, 9	CID
563	1	546.28	0.917066		2	16.4833	34.24		0	50-59	K.GTPWEGGLFK.L				CID
343	1	770.874	3.13664		2	11.7	30.87		1	62-74	R.MLFKDDYPSSPPK.C			Oxidation: 1	CID
232	1	503.231	2.55988		2	8.81667	43.85		0	66-74	K.DDYPSSPPK.C				CID
Spot 1275 2				Peptidyl-prolyl cis-trans isomerase A OS=Sus scrofa GN=PPIA PE=1 SV=2
Accession:				PPIA_PIG								Score:	76.69
Database:				Swissprot_pig								MW [kDa]:	17.9
Seq. Coverage [%]:				0.128								pI:	9.42207
												No. of Peptides:	3
Cmpd.	No. of Cmpds.	m/z meas.	Δ		z	Rt [min]	Score	Site [%]	P	Range	Sequence			Modification	Type
			m/z [ppm]
266	1	655.792	4.14007		2	9.58333	29.13		0	134-144	K.EGMNIVEAMER.F			Oxidation: 3, 9	CID
410	2	560.298	895.165		2	13.0333	39.06		1	155-164	K.KITIADCGQI.-			Carbamidomethyl: 7	CID
461	1	495.751	1.31665		2	14.4833	27.29		0	156-164	K.ITIADCGQI.-			Carbamidomethyl: 6	CID
Spot 1281				GTP-binding protein Rheb (Fragment) OS=Sus scrofa GN=RHEB PE=4 SV=2
Accession:				F2Z5R2_PIG								Score:	126.43
Database:				Swissprot_pig								MW [kDa]:	20.4
Seq. Coverage [%]:				0.179								pI:	5.12103
												No. of Peptides:	3
Cmpd.	No. of Cmpds.	m/z meas.	Δ		z	Rt [min]	Score	Site [%]	P	Range	Sequence			Modification	Type
			m/z [ppm]
353	1	396.222	3.62318		2	10.0833	35.5		0	103-109	K.LLDMVGK.V			Oxidation: 4	CID
593	1	589.793	-1.1561		2	13.1167	28.55		0	152-161	K.ENQTAVDVFR.R				CID
546	2	821.954	-0.586106		2	12.4	64.87		1	163-178	R.IILEAEKIDGAASQGK.S				CID
Spot 1302				Peroxiredoxin-5, mitochondrial OS=Sus scrofa GN=PRDX5 PE=4 SV=2
Accession:				F1RQP0_PIG								Score:	523.279
Database:				Swissprot_pig								MW [kDa]:	17.3
Seq. Coverage [%]:				0.531								pI:	6.12901
												No. of Peptides:	12
Cmpd.	No. of Cmpds.	m/z meas.	Δ		z	Rt [min]	Score	Site [%]	P	Range	Sequence			Modification	Type
			m/z [ppm]
1545	1	727.733	2.51241		3	16.75	20.69		1	2-22	M.APIKVGDAIPSVVVFEGEPEK.K				CID
1542	2	886.46	0.443428		2	16.7167	37.22		0	6-22	K.VGDAIPSVVVFEGEPEK.K				CID
1441	1	950.505	-1.63958		2	15.4333	48.5		1	6-23	K.VGDAIPSVVVFEGEPEKK.V				CID
1611	1	467.275	1.57217		2	18.1333	36.99		0	24-31	K.VNLAELFK.G				CID
1512	1	559.834	3.34254		2	16.2833	23		1	24-33	K.VNLAELFKGK.K				CID
1494	2	861.459	3.19516		2	16.05	37.8		1	34-50	K.KGVLFGVPGAFTPGCSK.T			Carbamidomethyl: 15	CID
1590	1	797.409	1.37194		2	17.7167	32.15		0	35-50	K.GVLFGVPGAFTPGCSK.T			Carbamidomethyl: 14	CID
1414	1	513.945	2.88485		3	15.1333	29.65		0	51-64	K.THLPGFVEQAEALK.A				CID
1303	1	545.302	2.16132		2	13.9333	33.82		0	97-107	R.LLADPTGAFGK.E				CID
1207	2	705.88	714.335		2	13.1667	52.83		1	128-139	K.RFSMVIEDGIVK.S			Oxidation: 4	CID
1529	1	619.33	1.98345		2	16.5833	34.66		0	129-139	R.FSMVIEDGIVK.S				CID
1306	15	627.327	1.64334		2	13.9667	62.63		0	129-139	R.FSMVIEDGIVK.S			Oxidation: 3	CID
Spot 1347				Histone H2B OS=Sus scrofa GN=HIST1H2BF PE=3 SV=1
Accession:				F2Z580_PIG								Score:	478.9
Database:				Swissprot_pig								MW [kDa]:	13.9
Seq. Coverage [%]:				0.817								pI:	10.75
												No. of Peptides:	13
Cmpd.	No. of Cmpds.	m/z meas.	Δ		z	Rt [min]	Score	Site [%]	P	Range	Sequence			Modification	Type
			m/z [ppm]
86	1	546.808	4.02		2	6.8	60.17		1	2-12	M.PEPAKSAPAPK.K				CID
645	2	633.326	2.25		2	11.48	42.03		1	35-44	R.KESYSVYVYK.V				CID
357	1	754.927	1.82		2	8.47	54.27		1	45-58	K.VLKQVHPDTGISSK.A				CID
233	1	390.204	2.87		3	7.67	49.85		0	48-58	K.QVHPDTGISSK.A				CID
959	1	888.412	3.92		2	18.35	83.24		0	59-73	K.AMGIMNSFVNDIFER.I			Oxidation: 2, 5	CID
85	2	352.191	2.97		2	6.8	47.51		0	74-80	R.IAGEASR.L				CID
42	2	451.255	3.08		2	6.58	37.34		1	81-87	R.LAHYNKR.S				CID
122	1	332.686	2.64		2	6.98	27.61		0	88-93	R.STITSR.E				CID
352	9	408.734	3.05		2	8.45	48.21		0	94-100	R.EIQTAVR.L				CID
867	1	477.306	2.71		2	15.33	35.13		0	101-109	R.LLLPGELAK.H				CID
63	1	614.339	1.94		2	6.68	80.47		1	110-121	K.HAVSEGTKAVTK.Y				CID
341	1	598.653	2.34		3	8.38	26.02		2	110-126	K.HAVSEGTKAVTKYTSSK.-				CID
102	2	492.773	1.87		2	6.9	50.97		1	118-126	K.AVTKYTSSK.-				CID
Spot 1351				Histone H2B OS=Sus scrofa GN=HIST1H2BF PE=3 SV=1
Accession:				F2Z580_PIG								Score:	251.22
Database:				Swissprot_pig								MW [kDa]:	13.9
Seq. Coverage [%]:				0.651								pI:	10.75
												No. of Peptides:	11
Cmpd.	No. of Cmpds.	m/z meas.	Δ		z	Rt [min]	Score	Site [%]	P	Range	Sequence			Modification	Type
			m/z [ppm]
38	1	364.874	3.17		3	7.25	31.03		1	2-12	M.PEPAKSAPAPK.K				CID
672	1	633.326	2.25		2	12.32	34.45		1	35-44	R.KESYSVYVYK.V				CID
821	1	569.277	0.37		2	13.73	29.16		0	36-44	K.ESYSVYVYK.V				CID
268	1	754.927	1.74		2	9.25	45.31		1	45-58	K.VLKQVHPDTGISSK.A				CID
133	1	390.204	2.64		3	8.27	39.98		0	48-58	K.QVHPDTGISSK.A				CID
29	1	352.192	4.08		2	7.15	39.26		0	74-80	R.IAGEASR.L				CID
20	1	451.255	3.81		2	6.8	36.49		1	81-87	R.LAHYNKR.S				CID
238	2	408.733	2.24		2	9.05	34.78		0	94-100	R.EIQTAVR.L				CID
1051	1	477.305	0.03		2	16.03	37.77		0	101-109	R.LLLPGELAK.H				CID
27	1	614.34	2.84		2	7.05	56.22		1	110-121	K.HAVSEGTKAVTK.Y				CID
42	1	492.773	2.69		2	7.28	22.26		1	118-126	K.AVTKYTSSK.-				CID
Spot 1386				Histidine triad nucleotide-binding protein 1 OS=Sus scrofa GN=HINT1 PE=4 SV=1
Accession:				F1RKI3_PIG								Score:	109.01
Database:				Swissprot_pig								MW [kDa]:	13.7
Seq. Coverage [%]:				0.19								pI:	6.35715
												No. of Peptides:	4
Cmpd.	No. of Cmpds.	m/z meas.	Δ		z	Rt [min]	Score	Site [%]	P	Range	Sequence			Modification	Type
			m/z [ppm]
582	1	694.87	3.06178		2	10.9667	55.27		0	8-21	K.AQAARPGGDTIFGK.I				CID
335	1	488.27	3.24167		2	9.28333	46.99		1	83-91	K.KCAADLGLK.K			Carbamidomethyl: 2	CID
548	1	424.222	3.35748		2	10.7167	34.16		0	84-91	K.CAADLGLK.K			Carbamidomethyl: 1	CID
260	1	488.27	3.36455		2	8.8	42.55		1	84-92	K.CAADLGLKK.G			Carbamidomethyl: 1	CID
Spot 1399				Filamin-A (Fragment) OS=Sus scrofa GN=FLNA PE=1 SV=1
Accession:				Q2YHQ3_PIG								Score:	365.66
Database:				Swissprot_pig								MW [kDa]:	17.7
Seq. Coverage [%]:				0.617								pI:	9.91
												No. of Peptides:	9
Cmpd.	No. of Cmpds.	m/z meas.	Δ		z	Rt [min]	Score	Site [%]	P	Range	Sequence			Modification	Type
			m/z [ppm]
1589	1	878.967	4.94		2	16.85	25.45		0	5-20	R.VTYTPMAPGSYLISIK.Y			Oxidation: 6	CID
1134	1	690.341	0.42		2	13.12	60.37		0	21-33	K.YGGPYHIGGSPFK.A				CID
152	1	845.913	2.7		2	7.47	72.31		0	61-79	K.TASAPQHGAPGPGAADASK.V				CID
589	1	701.372	1.14		3	9.92	58.75		1	61-83	K.TASAPQHGAPGPGAADASKVLAK.G				CID
568	1	500.725	2.98		2	9.8	60.01		0	96-104	K.GSFTVDCSK.A			Carbamidomethyl: 7	CID
923	2	725.883	0.26		2	11.82	68.29		0	105-118	K.AGNNMLLVGVHGPR.T			Oxidation: 5	CID
981	1	544.787	0.77		2	12.18	51.96		0	119-127	R.TPCEEILVK.H			Carbamidomethyl: 3	CID
1603	1	543.317	3.2		2	16.97	30.07		0	133-141	R.LYSVSYLLK.D				CID
889	1	576.32	2.22		2	11.63	46.86		1	142-151	K.DKGEYTLVVK.W				CID
Spot 1445				Pleckstrin OS=Sus scrofa GN=PLEK PE=2 SV=2
Accession:				F1SJ07_PIG								Score:	992.17
Database:				Swissprot_pig								MW [kDa]:	40
Seq. Coverage [%]:				0.251								pI:	8.32
												No. of Peptides:	14
Cmpd.	No. of Cmpds.	m/z meas.	Δ		z	Rt [min]	Score	Site [%]	P	Range	Sequence			Modification	Type
			m/z [ppm]
200	1	651.842	4.18		2	9.45	30.52		1	40-51	K.SDNSPKGMIPLK.G			Oxidation: 8	CID
203	4	337.7	3.32		2	9.48	38.2		0	46-51	K.GMIPLK.G			Oxidation: 2	CID
483	1	699.323	1.81		2	11.9	26.25		0	52-64	K.GSTLTSPCQDFGK.R			Carbamidomethyl: 8	CID
377	1	777.374	2.07		2	10.88	25.57		1	52-65	K.GSTLTSPCQDFGKR.M			Carbamidomethyl: 8	CID
582	1	344.182	3.8		2	12.95	22.86		0	66-70	R.MFVFK.I			Oxidation: 1	CID
341	1	316.662	3.6		2	10.53	26.93		0	90-94	R.DGWVR.D				CID
32	1	396.191	3.72		2	6.8	23.45		0	102-108	K.CIEGGQK.F			Carbamidomethyl: 1	CID
137	1	583.294	2.44		2	8.73	24.97		1	102-111	K.CIEGGQKFAR.K			Carbamidomethyl: 1	CID
267	1	373.209	2.78		2	10.07	22.86		0	142-147	K.ELNLEK.D				CID
160	1	494.771	4.11		2	9	30.7		1	142-149	K.ELNLEKDK.K				CID
354	14	740.84	1.78		2	10.65	111.4		0	294-307	R.GCVVTSVESNTDGR.R			Carbamidomethyl: 2	CID
186	1	546.591	602.81		3	9.35	21.54		1	294-308	R.GCVVTSVESNTDGRR.S			Carbamidomethyl: 2	CID
428	1	338.688	4.21		2	11.38	20.76		0	336-340	R.TEWIK.A				CID
89	1	372.723	4.1		2	8.2	38.5		0	341-347	K.AIQVASR.T				CID
Spot 1457				Fibrinogen beta chain OS=Sus scrofa GN=FGB PE=4 SV=2
Accession:				F1RX37_PIG								Score:	1676.45
Database:				Swissprot_pig								MW [kDa]:	56.4
Seq. Coverage [%]:				0.483								pI:	8.11
												No. of Peptides:	28
Cmpd.	No. of Cmpds.	m/z meas.	Δ		z	Rt [min]	Score	Site [%]	P	Range	Sequence			Modification	Type
			m/z [ppm]
84	1	348.694	2.83		2	6.85	28.42		0	43-48	K.VHVDAR.G				CID
178	1	308.196	2.96		2	7.48	28.69		0	82-87	K.VAIGQK.K				CID
1675	2	884.411	569.26		2	18.35	65.21		0	168-182	R.DNENVINEFSSELEK.H				CID
1059	2	414.752	3.74		2	12.62	29.71		0	204-210	R.AILENLR.S				CID
1089	1	999.987	2.5		2	12.8	58.05		1	213-228	K.IQKLESDVLAQMEYCR.T			Carbamidomethyl: 15; Oxidation: 12	CID
1048	1	815.369	3.33		2	12.55	70.73		0	216-228	K.LESDVLAQMEYCR.T			Carbamidomethyl: 12; Oxidation: 9	CID
1160	27	816.909	1.65		2	13.27	75.56		0	229-243	R.TPCTVTCNIPVVSGK.E			Carbamidomethyl: 3, 7	CID
1275	2	854.75	-0.38		3	14.33	48.76		1	229-250	R.TPCTVTCNIPVVSGKECEEIIR.N			Carbamidomethyl: 3, 7, 17	CID
624	1	474.727	1.7		2	9.97	27.15		0	244-250	K.ECEEIIR.N			Carbamidomethyl: 2	CID
1378	2	1201.55	2.41		2	15.37	39.2		0	251-271	R.NGGETSEMYLIQPSDSIEPYR.V			Oxidation: 8	CID
91	1	416.173	1.74		2	6.9	20.88		0	272-277	R.VYCDMK.T			Carbamidomethyl: 3; Oxidation: 5	CID
81	1	609.269	2.25		2	6.83	54.68		1	272-280	R.VYCDMKTER.G			Carbamidomethyl: 3; Oxidation: 5	CID
1106	6	515.776	1.35		2	12.92	43.42		0	281-289	R.GGWTVIQNR.Q				CID
681	10	490.726	1.57		2	10.25	60.01		0	290-298	R.QDGSVDFGR.K				CID
376	1	554.774	2.4		2	8.62	55.71		1	290-299	R.QDGSVDFGRK.W				CID
544	1	418.72	2.61		2	9.53	21.88		1	299-304	R.KWDPYK.Q				CID
865	2	633.311	1.77		2	11.37	95.7		0	305-317	K.QGFGNIATSADGK.K				CID
668	1	697.358	1.44		2	10.18	43.23		1	305-318	K.QGFGNIATSADGKK.Y				CID
318	1	359.217	3.03		2	8.28	42.26		0	333-338	K.ISQLTR.M				CID
1342	1	718.345	3.69		2	15	49.91		0	344-355	K.LLIEMEDWEGGK.V			Oxidation: 5	CID
1250	2	831.925	1.11		2	14.1	58.32		1	344-357	K.LLIEMEDWEGGKVK.A			Oxidation: 5	CID
1177	1	792.389	-0.2		2	13.43	80.19		0	358-371	K.AIYEGFTVQNEANK.Y				CID
1381	1	620.264	3.24		2	15.4	54.69		0	431-440	K.EDGGGWWYNR.C				CID
19	1	498.726	2.19		2	6.37	22.76		0	441-449	R.CHAANPNGR.Y			Carbamidomethyl: 1	CID
1459	1	815.342	4.96		2	16.28	36.86		0	450-462	R.YYWGGSYSWDMAK.H			Oxidation: 11	CID
1276	2	780.849	0.78		2	14.35	39.13		0	463-475	K.HGTDDGVVWMNWK.G			Oxidation: 10	CID
727	1	437.692	1.21		2	10.52	34.1		0	476-482	K.GSWYSMK.K			Oxidation: 6	CID
1389	2	517.278	2.26		2	15.53	20.6		0	488-495	K.IRPFFPEQ.-				CID
Spot 1486				Aconitate hydratase, mitochondrial (Fragment) OS=Sus scrofa GN=ACO2 PE=4 SV=2
Accession:				F1SRC5_PIG								Score:	2116.69
Database:				Swissprot_pig								MW [kDa]:	84.3
Seq. Coverage [%]:				0.266								pI:	7.67735
												No. of Peptides:	24
Cmpd.	No. of Cmpds.	m/z meas.	Δ		z	Rt [min]	Score	Site [%]	P	Range	Sequence			Modification	Type
			m/z [ppm]
612	1	390.712	2.51691		2	12.3833	20.82		0	34-39	R.YDLLEK.N				CID
482	1	365.218	3.39391		2	11.1333	31.69		0	40-45	K.NIDIVR.K				CID
397	1	585.847	2.53065		2	10.2667	43.26		0	48-57	R.LNRPLTLSEK.I				CID
753	1	617.33	4.16716		2	13.8333	50.88		0	223-234	K.LTGSLSGWTSPK.D				CID
647	1	400.767	3.52776		2	12.6833	53.37		0	240-247	K.VAGILTVK.G				CID
763	1	923.414	5.3007		2	13.9667	32.43		0	368-384	R.VGLIGSCTNSSYEDMGR.S			Carbamidomethyl: 7	CID
827	22	931.911	541.919		2	14.8333	62.87		0	368-384	R.VGLIGSCTNSSYEDMGR.S			Carbamidomethyl: 7; Oxidation: 15	CID
113	1	419.252	3.6622		2	7.96667	42.14		0	391-398	K.QALAHGLK.C				CID
999	7	732.383	6.37652		2	17.1333	33.7		0	401-413	K.SQFTITPGSEQIR.A				CID
567	1	497.936	1.43933		3	11.95	35.06		1	414-426	R.ATIERDGYAQVLR.D				CID
566	1	461.244	2.32729		2	11.95	48.77		0	419-426	R.DGYAQVLR.D				CID
183	1	755.406	2.30462		2	8.53333	33.22		2	451-463	K.KGEKNTIVTSYNR.N				CID
257	1	691.359	2.15869		2	9.2	32.43		1	452-463	K.GEKNTIVTSYNR.N				CID
338	1	534.279	2.99909		2	9.88333	39.28		0	455-463	K.NTIVTSYNR.N				CID
899	1	634.814	3.57545		2	15.8167	45.39		0	496-506	K.FNPETDFLTGK.D				CID
659	1	613.308	2.86634		2	12.7833	45.5		0	513-523	K.LEAPDADELPR.A				CID
162	1	809.894	2.2915		2	8.35	55.25		1	539-553	K.DSSGQRVDVSPTSQR.L				CID
860	26	494.758	3.31866		2	15.2833	46.66		0	545-553	R.VDVSPTSQR.L				CID
726	25	801.402	3.04005		2	13.5667	78.61		0	623-637	R.NAVTQEFGPVPDTAR.Y				CID
834	2	834.388	1.85371		2	14.9	50.03		0	646-660	R.WVVIGDENYGEGSSR.E				CID
74	1	461.742	3.57118		2	7.61667	42.26		0	661-668	R.EHAALEPR.H				CID
23	1	491.79	4.87765		2	6.68333	22.45		1	683-690	R.IHETNLKK.Q				CID
369	1	486.781	4.03697		2	10.0833	22.71		0	720-728	K.DFAPGKPLK.C				CID
41	1	344.692	4.75825		2	7.11667	47.47		0	757-763	R.AGSALNR.M				CID
Spot 1563				Hemoglobin subunit beta OS=Sus scrofa GN=HBB PE=3 SV=1
Accession:				F1RII7_PIG								Score:	4775.32
Database:				Swissprot_pig								MW [kDa]:	16.2
Seq. Coverage [%]:				0.83								pI:	6.70013
												No. of Peptides:	13
Cmpd.	No. of Cmpds.	m/z meas.	Δ		z	Rt [min]	Score	Site [%]	P	Range	Sequence			Modification	Type
			m/z [ppm]
160	2	456.745	4.18314		2	8.18333	33.3		0	2-9	M.VHLSAEEK.E				CID
1573	4	486.781	3.21525		2	16.7167	43.26		0	10-18	K.EAVLGLWGK.V				CID
931	41	657.837	1.96403		2	12.8333	90.48		0	19-31	K.VNVDEVGGEALGR.L				CID
1988	21	637.869	3.39747		2	20.75	50.17		0	32-41	R.LLVVYPWTQR.F				CID
2022	24	1031.47	3.98966		2	21.2667	101.32		0	42-60	R.FFESFGDLSNADAVMGNPK.V			Oxidation: 15	CID
820	1	611.346	1.29182		2	12.1833	53.81		1	67-77	K.KVLQSFSDGLK.H				CID
1032	37	547.3	3.10846		2	13.3833	60.3		0	68-77	K.VLQSFSDGLK.H				CID
59	1	370.21	4.36118		2	7.48333	27.46		0	78-83	K.HLDNLK.G				CID
464	1	622.345	2.37503		2	10.05	52.41		1	78-88	K.HLDNLKGTFAK.L				CID
1972	1	633.923	796.499		2	20.5333	31.21		0	106-117	R.LLGNVIVVVLAR.R				CID
1117	1	843.917	2.36879		2	13.85	76.01		0	119-133	R.LGHDFNPDVQAAFQK.V				CID
629	16	575.342	2.44679		2	11.05	56.98		0	134-145	K.VVAGVANALAHK.Y				CID
768	1	725.405	4.84909		2	11.8833	62.59		1	134-147	K.VVAGVANALAHKYH.-				CID
Spot 1580				Fibrinogen beta chain OS=Sus scrofa GN=FGB PE=4 SV=2
Accession:				F1RX37_PIG								Score:	1446.4
Database:				Swissprot_pig								MW [kDa]:	56.4
Seq. Coverage [%]:				0.366								pI:	8.11
												No. of Peptides:	19
Cmpd.	No. of Cmpds.	m/z meas.	Δ		z	Rt [min]	Score	Site [%]	P	Range	Sequence			Modification	Type
			m/z [ppm]
28	1	436.724	4.74		2	6.47	26.03		0	49-55	R.GHRPYDK.R				CID
99	1	308.196	4.26		2	7.45	23.96		0	82-87	K.VAIGQK.K				CID
1370	2	884.413	572.16		2	18.07	52.99		0	168-182	R.DNENVINEFSSELEK.H				CID
869	1	414.752	3.89		2	12.75	38.64		0	204-210	R.AILENLR.S				CID
849	1	815.367	1.01		2	12.6	47.31		0	216-228	K.LESDVLAQMEYCR.T			Carbamidomethyl: 12; Oxidation: 9	CID
943	24	816.911	3.96		2	13.27	67.45		0	229-243	R.TPCTVTCNIPVVSGK.E			Carbamidomethyl: 3, 7	CID
467	1	474.728	4.15		2	10.02	28.81		0	244-250	K.ECEEIIR.N			Carbamidomethyl: 2	CID
1149	1	1201.55	4.85		2	15.37	34.19		0	251-271	R.NGGETSEMYLIQPSDSIEPYR.V			Oxidation: 8	CID
52	1	609.271	4.16		2	6.83	61.68		1	272-280	R.VYCDMKTER.G			Carbamidomethyl: 3; Oxidation: 5	CID
1276	11	515.777	3.71		2	16.98	43.09		0	281-289	R.GGWTVIQNR.Q				CID
1150	19	490.727	4.39		2	15.4	54.09		0	290-298	R.QDGSVDFGR.K				CID
258	1	370.186	3.62		3	8.65	39.75		1	290-299	R.QDGSVDFGRK.W				CID
679	2	633.31	0.81		2	11.47	73.38		0	305-317	K.QGFGNIATSADGK.K				CID
204	1	359.217	3.28		2	8.25	42.26		0	333-338	K.ISQLTR.M				CID
1118	2	718.343	1.23		2	14.98	47.78		0	344-355	K.LLIEMEDWEGGK.V			Oxidation: 5	CID
969	2	792.393	5.04		2	13.47	66.88		0	358-371	K.AIYEGFTVQNEANK.Y				CID
24	1	498.727	4.19		2	6.35	34.86		0	441-449	R.CHAANPNGR.Y			Carbamidomethyl: 1	CID
561	1	437.693	3.04		2	10.6	25.47		0	476-482	K.GSWYSMK.K			Oxidation: 6	CID
307	1	501.741	3.14		2	8.93	27.59		1	476-483	K.GSWYSMKK.M			Oxidation: 6	CID
Spot 1585				Fibrinogen gamma chain OS=Sus scrofa GN=FGG PE=4 SV=2
Accession:				F1RX35_PIG								Score:	2114.74
Database:				Swissprot_pig								MW [kDa]:	49.6
Seq. Coverage [%]:				0.374								pI:	5.97797
												No. of Peptides:	20
Cmpd.	No. of Cmpds.	m/z meas.	Δ		z	Rt [min]	Score	Site [%]	P	Range	Sequence			Modification	Type
			m/z [ppm]
888	17	604.757	3.24908		2	11.8167	48.84		0	33-41	R.ENCCILDER.F			Carbamidomethyl: 3, 4	CID
1299	1	923.473	2.64516		2	14.1667	98.6		0	90-105	K.AIQISYNPEDLSKPDR.I				CID
33	1	496.277	5.85634		2	6.56667	41.1		1	106-114	R.IQSATKESK.K				CID
466	1	463.224	3.50375		2	9.51667	33.51		0	116-122	K.MLEEIMK.Y			Oxidation: 1, 6	CID
2007	23	749.373	3.80994		2	20.2833	62.73		0	136-147	R.FLQEIYNSNNQK.I				CID
544	1	528.827	4.38009		2	9.93333	46.62		1	153-161	K.QKVIQLEAK.C				CID
720	1	400.749	3.16049		2	10.9	41.68		0	155-161	K.VIQLEAK.C				CID
68	1	632.79	5.53863		2	7.15	36.31		1	162-171	K.CQEPCKDTVK.I			Carbamidomethyl: 1, 5	CID
153	1	865.417	5.11288		2	7.8	89.43		1	172-186	K.IHDTTGKDCQEIANK.G			Carbamidomethyl: 9	CID
139	1	489.223	4.10045		2	7.71667	36.46		0	179-186	K.DCQEIANK.G			Carbamidomethyl: 2	CID
128	1	631.304	5.04		2	7.65	43.86		1	179-189	K.DCQEIANKGAR.E			Carbamidomethyl: 2	CID
138	1	394.205	4.3884		3	7.71667	46.22		2	224-233	K.RVDGSEDFKK.N				CID
198	1	512.753	4.50243		2	8.05	46.9		1	225-233	R.VDGSEDFKK.N				CID
1146	1	426.226	3.88171		2	13.2667	26.19		0	234-239	K.NWIQYK.E				CID
1156	11	531.268	2.14842		2	13.3333	43.06		0	275-283	R.VQLEDWSGK.T				CID
1390	16	574.766	3.02721		2	14.7167	73.12		0	284-293	K.TSTADYSTFR.V				CID
194	5	525.766	3.43671		2	8.03333	73.1		1	294-302	R.VGPESDKYR.M				CID
704	1	626.841	2.90665		2	10.8	33.99		1	409-418	K.TTMKLIPYNR.I			Oxidation: 3	CID
624	13	762.397	3.80202		2	10.3833	83.53		0	419-433	R.IAIEDGQQHSLGGAK.Q				CID
982	1	670.009	1.01929		3	12.3333	27.02		1	419-438	R.IAIEDGQQHSLGGAKQAGDI.-				CID
Spot 1601				Fibrinogen A-alpha-chain (Fragment) OS=Sus scrofa PE=4 SV=1
Accession:				Q28936_PIG								Score:	659.22
Database:				Swissprot_pig								MW [kDa]:	47.3
Seq. Coverage [%]:				0.368								pI:	6.55
												No. of Peptides:	21
Cmpd.	No. of Cmpds.	m/z meas.	Δ		z	Rt [min]	Score	Site [%]	P	Range	Sequence			Modification	Type
			m/z [ppm]
691	1	690.346	2.63		2	10.6	40.65		1	14-24	K.VDLKDYENQQK.Q				CID
1277	1	437.775	4.04		2	15.07	33.07		0	41-47	R.QYLPLIK.I				CID
1467	3	707.387	3.52		2	17.53	32.59		0	48-60	K.ISPLPDITPADFK.T				CID
784	2	443.721	4.57		2	11.2	42.95		0	65-71	R.ETPPEWK.A				CID
602	13	351.712	3.75		2	10.08	38.55		0	72-77	K.ALLETR.Q				CID
313	1	509.791	4.09		2	8.38	28.48		1	78-85	R.QVKMVLER.V			Oxidation: 4	CID
554	1	324.182	3.05		2	9.8	21.34		0	81-85	K.MVLER.V				CID
234	2	332.18	4.13		2	7.95	23.42		0	81-85	K.MVLER.V			Oxidation: 1	CID
27	1	316.655	5.04		2	6.5	38.43		0	86-91	R.VGGDER.T				CID
469	13	524.272	4.75		2	9.3	47.13		0	275-285	K.EVSGSVSPGTK.S				CID
189	1	908.462	4.95		2	7.68	67.39		1	275-292	K.EVSGSVSPGTKSEVHTSK.L				CID
200	1	439.248	5.09		3	7.75	25.76		1	286-297	K.SEVHTSKLVTSK.G				CID
557	1	736.94	2.61		2	9.82	48.52		2	293-306	K.LVTSKGDKDIVIGK.E				CID
445	1	472.776	4.19		2	9.17	44.83		1	298-306	K.GDKDIVIGK.E				CID
316	1	601.345	4.03		2	8.38	52.14		2	298-308	K.GDKDIVIGKEK.V				CID
23	1	720.866	4.7		2	6.47	63.16		1	307-319	K.EKVTSGHTSTTHR.S				CID
26	1	424.238	5.37		2	6.48	23.43		1	328-335	K.TVTKADGR.T				CID
1083	2	894.058	4.06		3	13.4	33.71		0	341-365	K.EVINSEDGSDCGGTDVEFAHMLPGK.G			Carbamidomethyl: 11; Oxidation: 21	CID
1307	1	554.267	4.73		2	15.38	24.91		0	366-374	K.GSLDEFFHR.H				CID
75	1	367.521	4.89		3	6.97	36.29		1	375-383	R.HRDETSLSR.D				CID
41	1	615.349	4.09		2	6.7	47.5		1	427-437	K.ISSHSKQTITK.T				CID
Spot 1607				High mobility group protein B1 OS=Sus scrofa GN=HMGB1 PE=4 SV=1
Accession:				F2Z594_PIG								Score:	487.577
Database:				Swissprot_pig								MW [kDa]:	24.9
Seq. Coverage [%]:				0.47								pI:	5.49163
												No. of Peptides:	16
Cmpd.	No. of Cmpds.	m/z meas.	Δ		z	Rt [min]	Score	Site [%]	P	Range	Sequence			Modification	Type
			m/z [ppm]
1019	1	756.837	3.58494		2	15.5	69.22		0	13-24	K.MSSYAFFVQTCR.E			Carbamidomethyl: 11; Oxidation: 1	CID
58	1	562.795	4.64384		2	6.68333	28.52		2	49-57	R.WKTMSAKEK.G			Oxidation: 4	CID
75	1	599.795	4.22905		2	6.78333	48.97		2	56-65	K.EKGKFEDMAK.A			Oxidation: 8	CID
116	4	471.226	5.63343		2	7.06667	37.48		1	58-65	K.GKFEDMAK.A			Oxidation: 6	CID
135	1	628.306	4.54349		2	7.2	54.19		2	58-68	K.GKFEDMAKADK.A			Oxidation: 6	CID
93	1	433.214	4.52808		3	6.9	25.34		2	60-70	K.FEDMAKADKAR.Y			Oxidation: 4	CID
213	2	769.401	0.693178		2	7.68333	28.67		2	74-86	R.EMKTYIPPKGETK.K			Oxidation: 2	CID
323	1	359.712	4.72699		2	8.45	28.35		0	77-82	K.TYIPPK.G				CID
391	17	567.316	4.69086		2	8.98333	37.71		1	77-86	K.TYIPPKGETK.K				CID
110	1	631.365	5.46388		2	7.03333	28.91		2	77-87	K.TYIPPKGETKK.K				CID
115	1	522.799	5.95593		2	7.06667	41.24		2	88-96	K.KFKDPNAPK.R				CID
188	1	458.75	4.6545		2	7.55	31.27		1	89-96	K.FKDPNAPK.R				CID
714	1	640.334	-2.75457		2	11.8833	24.7		0	115-127	K.GEHPGLSIGDVAK.K				CID
646	1	709.323	2.48903		3	11.35	26.02		1	129-146	K.LGEMWNNTAADDKQPYEK.K			Oxidation: 4	CID
51	1	469.273	4.32015		2	6.63333	36.25		2	151-157	K.LKEKYEK.D				CID
472	1	564.791	4.76604		2	9.66667	45.82		1	155-163	K.YEKDIAAYR.A				CID
Spot 1611 1				WD repeat-containing protein 1 OS=Sus scrofa GN=WDR1 PE=2 SV=1
Accession:				K9IVR7_PIG								Score:	446.56
Database:				Swissprot_pig								MW [kDa]:	66.1
Seq. Coverage [%]:				0.178								pI:	6.22
												No. of Peptides:	11
Cmpd.	No. of Cmpds.	m/z meas.	Δ		z	Rt [min]	Score	Site [%]	P	Range	Sequence			Modification	Type
			m/z [ppm]
826	1	573.321	2.82		2	14.27	47.44		0	8-17	K.VFASLPQVER.G				CID
682	1	564.279	1.76		2	12.2	58.42		0	29-38	K.GNNFLYTNGK.C				CID
461	1	330.698	4.36		2	10.35	28.31		0	39-43	K.CVILR.N			Carbamidomethyl: 1	CID
855	1	809.891	0.35		2	14.83	75.84		0	66-81	K.YAPSGFYIASGDVSGK.L				CID
736	1	551.765	2.48		2	12.88	37.84		0	96-104	K.YEYQPFAGK.I				CID
379	1	400.736	3.77		2	9.63	32.54		0	117-124	R.IAVVGEGR.E				CID
253	1	529.306	4.6		2	8.52	37.72		1	117-126	R.IAVVGEGREK.F				CID
531	1	444.265	2.8		2	10.87	56.35		0	148-155	K.VINSVDIK.Q				CID
194	1	611.811	4.24		2	8.08	50.74		1	220-231	K.TGEKVCSLGGSK.A			Carbamidomethyl: 6	CID
630	2	1081.46	2.36		2	11.83	100.11		0	371-389	R.MTVDESGQLVSCSMDDTVR.Y			Carbamidomethyl: 12; Oxidation: 1, 14	CID
320	1	476.742	4.1		2	9.2	31.21		0	397-405	R.DYSGQGVVK.L				CID
Spot 1611 2				Far upstream element-binding protein 1 OS=Sus scrofa GN=FUBP1 PE=2 SV=2
Accession:				F1S9S5_PIG								Score:	425.101
Database:				Swissprot_pig								MW [kDa]:	67.7
Seq. Coverage [%]:				0.321								pI:	6.84795
												No. of Peptides:	19
Cmpd.	No. of Cmpds.	m/z meas.	Δ		z	Rt [min]	Score	Site [%]	P	Range	Sequence			Modification	Type
			m/z [ppm]
655	2	987.448	2.98977		2	12	60.61		0	45-64	K.IGGDAGTSLNSNDYGYGGQK.R				CID
148	1	670.829	4.27791		2	7.76667	28.72		0	65-76	K.RPLEDGDQPDAK.K				CID
729	1	676.865	4.23162		2	12.8	24.51		0	134-146	K.IQIAPDSGGLPER.S				CID
441	1	806.374	3.09985		2	10.1833	70.22		0	147-161	R.SCMLTGTPESVQSAK.R			Carbamidomethyl: 2; Oxidation: 3	CID
360	1	884.425	4.0525		2	9.48333	65.13		1	147-162	R.SCMLTGTPESVQSAKR.L			Carbamidomethyl: 2; Oxidation: 3	CID
740	1	479.286	3.29647		2	12.95	34.57		0	163-170	R.LLDQIVEK.G				CID
372	1	629.843	3.2812		2	9.58333	20.36		1	204-214	K.GGETIKQLQER.A				CID
328	1	674.367	-0.243156		2	9.26667	26.78		1	237-248	R.ITGDPYKVQQAK.E				CID
864	1	668.867	3.03729		2	14.9333	56.44		0	272-284	R.IGGNEGIDVPIPR.F				CID
89	1	500.783	4.7176		2	7.25	20.86		1	300-308	K.KIQNDAGVR.I				CID
124	1	436.735	4.29093		2	7.6	46.78		0	301-308	K.IQNDAGVR.I				CID
488	1	497.25	4.20919		3	10.55	23.93		0	309-321	R.IQFKPDDGTTPDR.I				CID
493	1	534.297	2.52593		2	10.5833	52.04		0	322-331	R.IAQITGPPDR.C				CID
195	1	654.329	3.8027		2	8.08333	58.68		0	345-359	R.SVQAGNPGGPGPGGR.G				CID
663	1	351.233	4.44369		2	12.05	35.4		0	388-394	K.TGLIIGK.G				CID
67	1	467.243	3.54168		2	6.95	52.53		0	401-409	K.SISQQSGAR.I				CID
333	1	329.699	3.78045		2	9.3	29.35		0	410-414	R.IELQR.N				CID
418	1	574.791	3.75875		2	10.0167	33.86		0	431-440	R.GTPQQIDYAR.Q				CID
507	1	866.403	3.77658		3	10.6833	28.88		0	622-645	R.QQAAYYAQTSPQGMPQHPPAPQGQ.-			Oxidation: 14	CID
Spot 1612				Fibrinogen alpha chain OS=Sus scrofa GN=FGA PE=4 SV=2
Accession:				F1RX36_PIG								Score:	532.86
Database:				Swissprot_pig								MW [kDa]:	32.1
Seq. Coverage [%]:				0.6								pI:	8.4
												No. of Peptides:	25
Cmpd.	No. of Cmpds.	m/z meas.	Δ		z	Rt [min]	Score	Site [%]	P	Range	Sequence			Modification	Type
			m/z [ppm]
1048	1	546.279	1.93		2	13.53	57.21		0	26-36	K.GEFLAEGGGVR.G				CID
1230	2	898.439	3.25		2	15.55	59.11		1	71-85	R.MKGLIDEVNQDFTNR.I			Oxidation: 1	CID
1317	2	760.873	2.63		2	16.93	44.63		0	73-85	K.GLIDEVNQDFTNR.I				CID
1075	1	628.34	3.22		2	13.77	26.58		1	89-98	K.LKNSLFDYQK.N				CID
1137	12	507.75	2.85		2	14.45	42.42		0	91-98	K.NSLFDYQK.N				CID
948	1	685.837	-1.56		2	12.67	30.71		1	91-101	K.NSLFDYQKNNK.D				CID
962	2	706.348	1.25		3	12.78	31.56		2	91-108	K.NSLFDYQKNNKDSSTLSR.N				CID
129	2	561.282	2.35		2	7.28	35.05		1	99-108	K.NNKDSSTLSR.N				CID
1366	1	435.776	3.46		2	17.98	26.44		0	109-115	R.NIIELLR.G				CID
1355	1	1193.53	-1.31		2	17.63	29.47		0	116-136	R.GDFSNANNNDNIYSQVSEELR.S				CID
965	1	308.208	3.04		2	12.8	31.84		0	139-143	R.IEILK.R				CID
744	1	386.259	2		2	11.12	39.88		1	139-144	R.IEILKR.K				CID
716	1	558.34	3.17		2	10.93	28.35		0	150-158	K.VQHIHLLQK.N				CID
753	1	631.333	1.94		2	11.18	34.97		1	159-168	K.NVRDQLIEMK.R			Oxidation: 9	CID
630	1	446.727	2.8		2	10.35	27.6		0	162-168	R.DQLIEMK.R			Oxidation: 6	CID
501	1	524.778	2.58		2	9.4	24.44		1	162-169	R.DQLIEMKR.L			Oxidation: 6	CID
485	1	526.809	1.66		2	9.3	38.63		1	188-196	R.ALEHKVDLK.D				CID
800	1	690.345	1.21		2	11.48	39.7		1	193-203	K.VDLKDYENQQK.Q				CID
1415	1	790.464	2.74		2	19.12	23.98		0	204-217	K.QLDQVIAINLLPSR.D				CID
1373	2	707.387	2.82		2	18.2	41.48		0	227-239	K.ISPLPDITPADFK.T				CID
1307	2	935.508	0.84		2	16.73	28.87		1	227-243	K.ISPLPDITPADFKTQAR.E				CID
832	2	443.719	0.85		2	11.75	30.93		0	244-250	R.ETPPEWK.A				CID
738	4	351.712	4.09		2	11.08	31.26		0	251-256	K.ALLETR.Q				CID
450	1	509.79	1.58		2	9.12	21.34		1	257-264	R.QVKMVLER.V			Oxidation: 4	CID
361	2	332.179	2.56		2	8.6	30.66		0	260-264	K.MVLER.V			Oxidation: 1	CID
Spot 1621				von Willebrand factor OS=Sus scrofa GN=VWF PE=1 SV=1
Accession:				F5XVC2_PIG								Score:	1445.49
Database:				Swissprot_pig								MW [kDa]:	307.8
Seq. Coverage [%]:				0.053								pI:	5.34
												No. of Peptides:	15
Cmpd.	No. of Cmpds.	m/z meas.	Δ		z	Rt [min]	Score	Site [%]	P	Range	Sequence			Modification	Type
			m/z [ppm]
1220	1	637.833	1.83		2	15.98	23.89		0	219-228	K.GLWEQCQLLK.S			Carbamidomethyl: 6	CID
553	1	369.202	2.68		2	9.95	50		0	229-235	K.SASVFAR.C				CID
152	1	504.717	3.84		2	7.6	22.1		0	302-309	R.ECVSPCTR.T			Carbamidomethyl: 2, 6	CID
135	1	805.327	3.32		2	7.48	68.21		0	341-354	R.CVESAECSCVHSGK.R			Carbamidomethyl: 1, 7, 9	CID
355	1	552.303	3.43		2	8.77	46.83		1	355-364	K.RYPPGASLSR.D				CID
627	3	474.252	2.42		2	10.38	57.71		0	356-364	R.YPPGASLSR.D				CID
225	2	549.712	4.12		2	8.03	53.7		0	365-372	R.DCNTCICR.N			Carbamidomethyl: 2, 5, 7	CID
574	1	546.316	3.58		2	10.07	43.82		0	447-456	R.LPSPHNSLVK.L				CID
579	1	431.744	3.61		2	10.1	46.01		0	511-518	K.LSPVYAGR.T				CID
247	1	557.752	1.51		2	8.13	24.81		0	554-562	K.LHGDCEDLR.K			Carbamidomethyl: 5	CID
1230	26	718.859	1.22		2	16.08	79.55		0	578-590	R.FAEEACAILTSPK.F			Carbamidomethyl: 6	CID
1233	1	894.384	5.43		2	16.13	50.79		0	619-634	R.DCLCDAVATYAAACAR.R			Carbamidomethyl: 2, 4, 14	CID
427	1	739.823	1.18		2	9.18	24.71		0	1121-1132	R.TATLCPQNCEER.N			Carbamidomethyl: 5, 9	CID
544	1	600.834	1.3		2	9.88	46.11		0	1832-1844	R.TLAGPGASSNVVK.L				CID
410	1	590.252	2.1		2	9.08	29.07		0	1872-1881	R.VCIDEDGSER.K			Carbamidomethyl: 2	CID
Spot 1623				Endoplasmin OS=Sus scrofa GN=HSP90B1 PE=2 SV=3
Accession:				ENPL_PIG								Score:	1924.67
Database:				Swissprot_pig								MW [kDa]:	92.4
Seq. Coverage [%]:				0.358								pI:	4.59767
												No. of Peptides:	44
Cmpd.	No. of Cmpds.	m/z meas.	Δ		z	Rt [min]	Score	Site [%]	P	Range	Sequence			Modification	Type
			m/z [ppm]
108	1	695.834	4.277		2	7.66667	35.53		1	40-51	R.EGSRTDDEVVQR.E				CID
144	1	481.234	2.12829		2	7.9	64.64		0	44-51	R.TDDEVVQR.E				CID
987	5	541.277	3.49545		2	13.4167	53.49		0	76-84	K.FAFQAEVNR.M				CID
888	2	638.326	1.95547		2	12.6	67.65		0	103-114	R.ELISNASDALDK.I				CID
361	1	358.72	3.30063		2	9.26667	33.54		0	162-168	K.NLGTIAK.S				CID
631	18	491.747	2.2999		2	10.8	66.01		0	169-177	K.SGTSEFLNK.M				CID
400	1	869.373	0.693501		2	9.48333	55.95		0	286-300	K.TETVEEPMEEEEAAK.E			Oxidation: 8	CID
417	1	708.646	2.55425		3	9.58333	36.26		1	286-303	K.TETVEEPMEEEEAAKEEK.E			Oxidation: 8	CID
527	1	933.866	0.506261		2	10.2	79.77		0	304-319	K.EESDDEAAVEEEEEEK.K				CID
181	1	513.719	4.25486		2	8.1	37.38		0	349-356	K.EVEDDEYK.A				CID
892	1	768.35	2.19453		2	12.6167	56.91		1	349-360	K.EVEDDEYKAFYK.S				CID
1210	1	594.342	-1.44798		2	15.8	38.18		0	385-395	K.SILFVPTSAPR.G				CID
1049	2	508.242	3.26713		2	14.05	35.27		0	396-404	R.GLFDEYGSK.K				CID
58	1	377.212	3.62187		2	7.25	31.13		1	405-410	K.KSDYIK.L				CID
211	1	313.164	3.0582		2	8.3	29.7		0	406-410	K.SDYIK.L				CID
990	1	814.363	3.27322		2	13.4333	32.41		0	416-428	R.VFITDDFHDMMPK.Y			Oxidation: 10, 11	CID
1109	2	743.383	2.43532		2	14.6833	87.56		0	435-448	K.GVVDSDDLPLNVSR.E				CID
15	1	442.237	4.04418		2	6.58333	48.05		0	449-455	R.ETLQQHK.L				CID
341	1	368.701	4.24509		2	9.16667	22.31		0	468-473	K.TLDMIK.K			Oxidation: 4	CID
120	1	432.748	3.91372		2	7.75	23.69		1	468-474	K.TLDMIKK.I			Oxidation: 4	CID
559	1	404.715	2.29638		2	10.3833	21.86		0	487-493	K.EFGTNIK.L				CID
323	1	570.296	3.10536		2	9.05	62.25		0	494-503	K.LGVIEDHSNR.T				CID
1015	1	516.254	2.33026		2	13.65	30.97		0	538-546	K.IYFMAGSSR.K				CID
739	13	524.252	3.76825		2	11.4333	59.26		0	538-546	K.IYFMAGSSR.K			Oxidation: 4	CID
428	1	426.884	3.75617		3	9.65	49.5		1	547-557	R.KEAESSPFVER.L				CID
801	20	575.774	3.51684		2	11.85	47.65		0	548-557	K.EAESSPFVER.L				CID
130	1	353.699	3.07157		2	7.81667	43.98		0	588-593	R.FQNVAK.E				CID
226	1	560.313	3.22951		2	8.41667	31.76		1	588-597	R.FQNVAKEGVK.F				CID
330	1	584.282	3.64045		2	9.08333	48.1		1	594-603	K.EGVKFDESEK.S				CID
75	1	377.668	3.45257		2	7.41667	24.17		0	598-603	K.FDESEK.S				CID
36	1	485.232	3.91197		2	6.75	21.56		1	598-605	K.FDESEKSK.E				CID
32	1	456.886	3.61754		3	6.7	27.4		2	598-608	K.FDESEKSKENR.E				CID
40	1	330.197	4.48801		2	6.85	39.01		0	634-639	K.AVVSQR.L				CID
51	1	627.832	4.25231		2	7.2	44.46		1	661-671	R.IMKAQAYQTGK.D			Oxidation: 2	CID
44	1	433.724	3.76515		2	6.95	23.95		0	664-671	K.AQAYQTGK.D				CID
649	1	713.012	0.452755		3	10.9	41.6		1	664-682	K.AQAYQTGKDISTNYYASQK.K				CID
737	17	645.305	1.55064		2	11.4167	54.18		0	672-682	K.DISTNYYASQK.K				CID
450	1	709.353	2.62088		2	9.78333	54.19		1	672-683	K.DISTNYYASQKK.T				CID
511	1	335.523	2.46496		3	10.1167	23.56		1	683-690	K.KTFEINPR.H				CID
805	2	438.733	2.56491		2	11.8833	36.15		0	684-690	K.TFEINPR.H				CID
102	1	318.204	4.19183		2	7.63333	25.12		0	691-695	R.HPLIR.D				CID
1084	17	497.268	3.30346		2	14.4	50.93		0	725-733	R.SGYLLPDTK.A				CID
171	1	490.253	3.25771		2	8.05	28.46		1	734-741	K.AYGDRIER.M				CID
1068	1	543.299	6.3574		2	14.2333	41.57		0	745-754	R.LSLNIDPDAK.V				CID
Spot 1674				Histone H2B OS=Sus scrofa GN=HIST1H2BF PE=3 SV=1
Accession:				F2Z580_PIG								Score:	313.42
Database:				Swissprot_pig								MW [kDa]:	13.9
Seq. Coverage [%]:				0.675								pI:	10.75
												No. of Peptides:	13
Cmpd.	No. of Cmpds.	m/z meas.	Δ		z	Rt [min]	Score	Site [%]	P	Range	Sequence			Modification	Type
			m/z [ppm]
50	1	546.808	4.13		2	6.7	51.04		1	2-12	M.PEPAKSAPAPK.K				CID
614	2	633.828	795.8		2	11.48	33.86		1	35-44	R.KESYSVYVYK.V				CID
747	1	569.28	5.18		2	12.78	24.82		0	36-44	K.ESYSVYVYK.V				CID
137	1	390.205	3.25		3	7.57	37.38		0	48-58	K.QVHPDTGISSK.A				CID
54	2	352.192	5.05		2	6.73	51.21		0	74-80	R.IAGEASR.L				CID
28	1	451.256	4.63		2	6.52	34.9		1	81-87	R.LAHYNKR.S				CID
39	1	410.737	4.09		2	6.6	21.62		1	87-93	K.RSTITSR.E				CID
71	1	332.686	4.11		2	6.85	27.06		0	88-93	R.STITSR.E				CID
240	3	408.734	4.25		2	8.27	33.73		0	94-100	R.EIQTAVR.L				CID
931	1	477.306	2.65		2	15.32	38.15		0	101-109	R.LLLPGELAK.H				CID
20	1	414.716	3.4		2	6.28	42.69		0	110-117	K.HAVSEGTK.A				CID
43	1	614.341	3.73		2	6.63	61.48		1	110-121	K.HAVSEGTKAVTK.Y				CID
62	1	492.773	3.62		2	6.78	49.47		1	118-126	K.AVTKYTSSK.-				CID
Spot 1686				Cytosolic non-specific dipeptidase OS=Sus scrofa GN=CNDP2 PE=4 SV=1
Accession:				F1SNL7_PIG								Score:	489.006
Database:				Swissprot_pig								MW [kDa]:	52.7
Seq. Coverage [%]:				0.324								pI:	5.29417
												No. of Peptides:	15
Cmpd.	No. of Cmpds.	m/z meas.	Δ		z	Rt [min]	Score	Site [%]	P	Range	Sequence			Modification	Type
			m/z [ppm]
1027	1	415.762	3.76695		2	16.9167	32.78		0	2-9	M.PALAALFK.Y				CID
145	1	526.738	3.43127		2	8.06667	21.11		0	10-17	K.YIDENQDR.Y				CID
504	2	729.36	690.217		2	10.5833	38.43		1	10-20	K.YIDENQDRYIK.K				CID
11	1	436.748	5.83391		2	6.6	48.6		1	85-92	K.LGSDPQKK.T				CID
129	1	404.721	3.56465		2	7.96667	31.65		1	122-128	R.DGKLYGR.G				CID
615	13	585.32	4.21288		2	11.5333	38.27		0	150-159	K.TNQEVPVNIR.F				CID
495	1	403.215	4.85558		3	10.5333	26.94		0	202-211	K.NKPCVTYGLR.G			Carbamidomethyl: 4	CID
724	2	679.827	739.265		2	12.6	50.44		0	290-301	K.DVGAETLLHDCK.K			Carbamidomethyl: 11	CID
264	1	400.709	3.9292		2	8.85	25.36		0	303-308	K.DILMHR.W			Oxidation: 4	CID
330	1	521.772	4.83263		2	9.33333	36.7		0	365-373	K.FAELHSPNK.F				CID
1035	2	773.419	2.72151		2	17.05	43.19		0	400-413	R.ALQTVFGVEPDLTR.E				CID
982	2	867.952	3.6219		2	16.4	37.67		0	414-430	R.EGGSIPVTLTFQEATGK.N				CID
607	1	1073.48	3.84692		2	11.45	34.59		0	431-450	K.NVMLLPMGSADDGAHSQNEK.L			Oxidation: 3, 7	CID
161	1	481.242	4.08556		2	8.18333	39.05		0	454-461	R.HNYIEGTK.M				CID
907	2	846.905	3.25137		2	15.4	79.67		1	462-475	K.MMAAYLYEVSQLKN.-			Oxidation: 1, 2	CID
Spot 1693				Vinculin OS=Sus scrofa GN=VCL PE=1 SV=4
Accession:				VINC_PIG								Score:	5623.5
Database:				Swissprot_pig								MW [kDa]:	123.9
Seq. Coverage [%]:				0.592								pI:	5.51866
												No. of Peptides:	96
Cmpd.	No. of Cmpds.	m/z meas.	Δ		z	Rt [min]	Score	Site [%]	P	Range	Sequence			Modification	Type
			m/z [ppm]
231	1	378.713	4.05238		2	8.26667	28.98		0	2-7	M.PVFHTR.T				CID
849	1	844.96	4.21157		2	12.5167	62.11		1	57-71	R.VGKETVQTTEDQILK.R				CID
909	1	702.865	1.35008		2	12.95	53.34		0	60-71	K.ETVQTTEDQILK.R				CID
932	1	868.922	1.63372		2	13.1333	54.27		1	73-87	R.DMPPAFIKVENACTK.L			Carbamidomethyl: 13; Oxidation: 2	CID
978	1	995.509	2.65492		2	13.5	72.97		0	88-105	K.LVQAAQMLQSDPYSVPAR.D			Oxidation: 7	CID
836	1	469.733	1.78472		2	12.4333	39.75		0	106-113	R.DYLIDGSR.G				CID
165	1	417.215	4.60027		2	7.83333	31.32		0	163-170	K.NLGPGMTK.M			Oxidation: 6	CID
732	1	626.329	5.00353		2	11.6667	23.05		0	189-199	R.VMLVNSMNTVK.E			Oxidation: 7	CID
542	1	634.326	4.51873		2	10.3667	40.85		0	189-199	R.VMLVNSMNTVK.E			Oxidation: 2, 7	CID
1356	1	615.365	4.03892		2	17.65	34.54		0	200-210	K.ELLPVLISAMK.I			Oxidation: 10	CID
528	1	665.854	3.18682		2	10.2667	52.23		1	217-228	K.NSKNQGIEEALK.N				CID
719	1	501.269	3.55377		2	11.6	47.64		0	220-228	K.NQGIEEALK.N				CID
663	1	424.563	2.99748		3	11.2333	27.66		1	220-230	K.NQGIEEALKNR.N				CID
1006	5	596.307	1.74742		2	13.6667	75.33		0	237-246	K.MSAEINEIIR.V			Oxidation: 1	CID
1148	1	588.31	3.56871		2	15.0833	63.26		0	237-246	K.MSAEINEIIR.V				CID
443	1	402.728	4.00272		2	9.66667	48.02		0	270-277	R.ALASIDSK.L				CID
679	1	679.887	2.80802		2	11.3333	81.91		1	270-282	R.ALASIDSKLNQAK.G				CID
536	1	742.855	2.8588		2	10.3333	49.69		0	287-301	R.DPTASPGDAGEQAIR.Q				CID
481	1	437.239	3.43095		2	9.9	42.49		0	302-309	R.QILDEAGK.V				CID
979	1	844.94	595.211		2	13.5	37.14		1	302-317	R.QILDEAGKVGELCAGK.E			Carbamidomethyl: 13	CID
293	1	417.215	4.98389		2	8.7	38.78		0	310-317	K.VGELCAGK.E			Carbamidomethyl: 5	CID
219	1	559.787	3.08562		2	8.18333	38.7		1	310-319	K.VGELCAGKER.R			Carbamidomethyl: 5	CID
285	1	488.768	4.27263		2	8.61667	33.6		1	320-327	R.REILGTCK.M			Carbamidomethyl: 7	CID
948	2	747.359	1.22312		2	13.25	59.07	99.837	0	328-340	K.MLGQMTDQVADLR.A			Oxidation: 5	CID
1071	2	747.36	2.03933		2	14.2333	58.89	99.8366	0	328-340	K.MLGQMTDQVADLR.A			Oxidation: 1	CID
1345	26	755.357	2.23287		2	17.5	74.76		0	328-340	K.MLGQMTDQVADLR.A			Oxidation: 1, 5	CID
687	1	579.62	2.19222		3	11.3833	42.1		1	328-342	K.MLGQMTDQVADLRAR.G			Oxidation: 1, 5	CID
70	1	658.844	4.94713		2	7	43.08		1	341-353	R.ARGQGASPVAMQK.A			Oxidation: 11	CID
344	1	537.276	3.64671		2	9.06667	66.19		0	343-353	R.GQGASPVAMQK.A				CID
94	8	545.274	4.33139		2	7.35	59.79		0	343-353	R.GQGASPVAMQK.A			Oxidation: 9	CID
1067	23	729.403	2.17291		2	14.2	77.18		0	354-367	K.AQQVSQGLDVLTAK.V				CID
177	1	718.876	2.56504		2	7.9	22.54		1	375-387	K.LEAMTNSKQSIAK.K			Oxidation: 4	CID
198	1	344.194	4.13898		2	8.06667	38.48		0	411-417	R.GALAEAR.K				CID
545	1	530.755	5.20596		2	10.4	27.96		0	419-427	K.IAELCDDPK.E			Carbamidomethyl: 5	CID
1079	1	553.311	4.06025		2	14.3333	47.14		0	435-445	R.SLGEISALTSK.L				CID
292	1	557.798	3.41604		2	8.68333	21.1		1	455-465	K.GDSPEARALAK.Q				CID
871	1	657.873	0.739512		2	12.6833	71.26		0	466-477	K.QVATALQNLQTK.T				CID
190	1	412.737	4.85207		2	8.01667	40.52		0	490-497	K.AAVHLEGK.I				CID
873	1	615.792	1.04066		2	12.7	38.94		0	504-513	R.WIDNPTVDDR.G				CID
300	1	386.229	4.60992		2	8.75	52.49		0	514-521	R.GVGQAAIR.G				CID
158	1	419.732	4.4401		2	7.78333	35.46		0	522-529	R.GLVAEGHR.L				CID
543	1	592.286	4.15082		2	10.3833	58.46		0	530-539	R.LANVMMGPYR.Q			Oxidation: 5, 6	CID
497	1	344.207	4.15028		2	10.0333	29.6		0	540-545	R.QDLLAK.C				CID
1015	1	587.327	0.208572		2	13.7333	32.02		0	572-582	R.ALASQLQDSLK.D				CID
1191	2	1195.54	1.53019		2	15.5667	92.83		0	588-608	R.MQEAMTQEVSDVFSDTTTPIK.L			Oxidation: 1, 5	CID
919	1	738.915	3.32926		2	13.0333	24.65		0	609-623	K.LLAVAATAPPDAPNR.E				CID
117	1	551.756	2.13673		2	7.5	57.29		0	631-640	R.AANFENHSGR.L				CID
330	1	736.907	0.0480467		2	8.95	76.89		1	641-656	R.LGATAEKAAAVGTANK.S				CID
705	1	951.522	3.54299		2	11.5	82.76		1	648-667	K.AAAVGTANKSTVEGIQASVK.T				CID
627	20	559.808	2.91544		2	11.0167	66.62		0	657-667	K.STVEGIQASVK.T				CID
591	1	723.901	3.02589		2	10.7	59.34		1	657-670	K.STVEGIQASVKTAR.E				CID
667	1	500.283	0.653569		3	11.25	35.14		1	668-681	K.TARELTPQVVSAAR.I				CID
822	19	585.829	2.63785		2	12.35	60.12		0	671-681	R.ELTPQVVSAAR.I				CID
939	1	573.284	2.09321		2	13.1833	27.26		0	701-709	K.NQWIDNVEK.M				CID
921	1	654.823	2.99646		2	13.0667	47.75		0	710-721	K.MTGLVDEAIDTK.S			Oxidation: 1	CID
1119	1	588.31	-1.875		2	14.6667	31.21		0	722-732	K.SLLDASEEAIK.K				CID
972	1	652.359	0.652105		2	13.45	53.2		1	722-733	K.SLLDASEEAIKK.D				CID
1251	2	1037.55	6.49926		2	16.2167	59.04		0	740-759	K.VAMANIQPQMLVAGATSIAR.R			Oxidation: 3, 10	CID
838	1	328.74	3.1328		2	12.45	32.1		0	764-769	R.ILLVAK.R				CID
575	1	406.791	4.06687		2	10.5833	34.85		1	764-770	R.ILLVAKR.E				CID
74	1	523.738	3.97476		2	7.1	35.51		0	771-779	R.EVENSEDPK.F				CID
352	1	675.322	3.19737		2	9.11667	55.3		1	771-781	R.EVENSEDPKFR.E				CID
313	1	624.33	3.50062		2	8.83333	55.01		1	782-793	R.EAVKAASDELSK.T				CID
150	1	410.708	4.47387		2	7.71667	52.87		0	786-793	K.AASDELSK.T				CID
768	1	963.466	2.79575		2	12	39.88		1	786-803	K.AASDELSKTISPMVMDAK.A			Oxidation: 13, 15	CID
368	5	562.772	3.28263		2	9.21667	34.45		0	794-803	K.TISPMVMDAK.A			Oxidation: 5, 7	CID
703	1	554.774	3.59582		2	11.4833	46.37	98.1386	0	794-803	K.TISPMVMDAK.A			Oxidation: 5	CID
990	1	792.403	-0.392012		3	13.5667	20.54		1	794-816	K.TISPMVMDAKAVAGNISDPGLQK.S			Oxidation: 5, 7	CID
639	13	635.344	1.24518		2	11.1	66.53		0	804-816	K.AVAGNISDPGLQK.S				CID
995	1	472.728	2.41299		2	13.6	35.62		0	817-824	K.SFLDSGYR.I				CID
475	1	336.227	3.19162		2	9.85	31.01		0	825-831	R.ILGAVAK.V				CID
457	2	511.228	2.11432		2	9.75	29.79		0	883-890	K.DEEFPEQK.A				CID
618	1	775.861	1.22617		2	10.9667	35.92	44.1535	0	891-904	K.AGEVINQPMMMAAR.Q			Oxidation: 9, 10	CID
378	29	783.86	3.05392		2	9.28333	50.29		0	891-904	K.AGEVINQPMMMAAR.Q			Oxidation: 9, 10, 11	CID
745	1	680.859	-7.87009		2	11.8333	34.3		1	981-993	K.WSSKGNDIIAAAK.R				CID
553	1	436.747	4.13956		2	10.45	57.52		0	985-993	K.GNDIIAAAK.R				CID
437	1	514.798	3.71491		2	9.63333	43.42		1	985-994	K.GNDIIAAAKR.M				CID
603	21	600.777	3.1755		2	10.8167	53.43		0	995-1004	R.MALLMAEMSR.L			Oxidation: 1, 5, 8	CID
902	1	592.779	3.24786		2	12.9167	43.85	97.3136	0	995-1004	R.MALLMAEMSR.L			Oxidation: 1, 5	CID
274	1	480.278	2.50568		2	8.51667	21.98		1	1014-1021	K.RALIQCAK.D			Carbamidomethyl: 6	CID
414	1	402.227	3.25422		2	9.48333	36.17		0	1015-1021	R.ALIQCAK.D			Carbamidomethyl: 5	CID
713	1	615.849	2.64193		2	11.55	36.9		1	1015-1025	R.ALIQCAKDIAK.A			Carbamidomethyl: 5	CID
332	1	602.815	4.9077		2	8.96667	62.38		1	1022-1032	K.DIAKASDEVTR.L				CID
380	1	545.301	3.61259		2	9.28333	34.07		1	1026-1035	K.ASDEVTRLAK.E				CID
41	1	379.744	4.2895		2	6.76667	36.11		1	1033-1039	R.LAKEVAK.Q				CID
944	1	566.795	3.46202		2	13.2167	35.97		0	1048-1056	R.TNLLQVCER.I			Carbamidomethyl: 7	CID
953	1	500.807	3.79462		2	13.2833	33.81		0	1057-1065	R.IPTISTQLK.I				CID
328	1	330.72	4.24928		2	8.95	27.26		0	1066-1071	K.ILSTVK.A				CID
676	1	653.383	2.54065		2	11.3	29.22		1	1066-1077	K.ILSTVKATMLGR.T			Oxidation: 9	CID
139	1	332.677	3.53468		2	7.63333	29.91		0	1072-1077	K.ATMLGR.T			Oxidation: 3	CID
415	1	324.68	3.33685		2	9.48333	22.11		0	1072-1077	K.ATMLGR.T				CID
463	1	652.348	2.34763		2	9.8	40.95		1	1105-1116	K.ETVREAEAASIK.I				CID
173	1	409.718	4.66109		2	7.88333	46.86		0	1109-1116	R.EAEAASIK.I				CID
507	1	544.311	3.29265		2	10.1	59.03		1	1109-1118	R.EAEAASIKIR.T				CID
877	7	440.73	1.26607		2	12.7333	49.65		0	1119-1126	R.TDAGFTLR.W				CID
835	1	411.712	2.45082		2	12.4333	40.04		1	1130-1135	R.KTPWYQ.-				CID
Spot 1700				Proteasome activator complex subunit 2 OS=Sus scrofa GN=PSME2 PE=4 SV=2
Accession:				F1SGM3_PIG								Score:	2484.36
Database:				Swissprot_pig								MW [kDa]:	28.6
Seq. Coverage [%]:				0.552								pI:	6.0489
												No. of Peptides:	19
Cmpd.	No. of Cmpds.	m/z meas.	Δ		z	Rt [min]	Score	Site [%]	P	Range	Sequence			Modification	Type
			m/z [ppm]
55	1	316.673	3.29739		2	6.76667	29.42		0	9-14	R.LSGEAR.K				CID
581	1	446.257	2.80789		2	9.71667	41.26		1	15-21	R.KQVDVFR.Q				CID
909	1	382.21	3.20387		2	11.8	27.71		0	16-21	K.QVDVFR.Q				CID
1240	2	912.111	2.43685		3	14.1	29.55		2	62-85	R.APLDIPIPDPPPKDDEMETDKQEK.K			Oxidation: 17	CID
993	17	511.244	2.81782		2	12.3167	50.98		0	102-110	K.CGFLPGNEK.I			Carbamidomethyl: 1	CID
1310	42	760.868	4.07116		2	14.6333	81.66		0	143-156	K.IEDGNDFGVAVQEK.V				CID
412	1	514.319	4.67446		2	8.78333	33.45		1	157-165	K.VLERVNAVK.T				CID
791	19	676.876	1.69628		2	11.05	59.91		1	166-177	K.TKVEAFQTTISK.Y				CID
929	3	562.305	3.0747		2	11.9	66.68		0	168-177	K.VEAFQTTISK.Y				CID
473	12	621.811	2.39314		2	9.13333	42.32		1	178-188	K.YFSERGDAVAK.A				CID
405	1	510.265	3.60891		3	8.75	23.71		2	178-191	K.YFSERGDAVAKASK.E				CID
188	5	676.819	2.84984		2	7.55	43.12		1	189-199	K.ASKETHVMDYR.A			Oxidation: 8	CID
216	1	533.737	4.44308		2	7.73333	37.8		0	192-199	K.ETHVMDYR.A			Oxidation: 5	CID
109	1	362.71	3.32876		2	7.11667	42.17		0	200-205	R.ALVHER.D				CID
362	1	568.294	4.08293		3	8.51667	44.98		1	200-214	R.ALVHERDEAAHGELR.A				CID
159	1	499.24	3.58047		2	7.38333	51.26		0	206-214	R.DEAAHGELR.A				CID
1034	6	417.233	5.12076		2	12.6167	43.39		0	215-221	R.AMVLDLR.A			Oxidation: 2	CID
435	7	754.379	2.45027		2	8.91667	54.69		1	238-250	K.IVNPKGEEKPSMY.-			Oxidation: 12	CID
1365	11	478.707	3.08026		2	15.25	30.83		0	243-250	K.GEEKPSMY.-			Oxidation: 7	CID
Spot 1718				Coagulation factor XIII, A1 polypeptide OS=Sus scrofa GN=F13A1 PE=2 SV=1
Accession:				K7GQL2_PIG								Score:	1186.91
Database:				Swissprot_pig								MW [kDa]:	83.3
Seq. Coverage [%]:				0.352								pI:	6.00158
												No. of Peptides:	34
Cmpd.	No. of Cmpds.	m/z meas.	Δ		z	Rt [min]	Score	Site [%]	P	Range	Sequence			Modification	Type
			m/z [ppm]
574	1	669.811	3.17083		2	10.3833	80.98		0	1-14	-.MAETPGTGAAFGGR.R			Oxidation: 1	CID
555	1	596.293	3.34343		2	10.2333	20.29		0	2-14	M.AETPGTGAAFGGR.R				CID
1091	2	922.117	365.82		3	14.4333	25.23		0	16-41	R.ALPPNTSNAEENDPPTVELQGGLMPR.G			Oxidation: 24	CID
742	1	418.238	1.88196		2	11.5167	32.83		0	105-111	R.VEYVIGR.Y				CID
802	1	798.419	631.797		2	11.9333	21.25		1	105-117	R.VEYVIGRYPQENK.G				CID
[truncated: 188 more rows]
