# Supplementary material for: Effects on pig immunophysiology, PBMC proteome and brain neurotransmitters caused by group mixing stress and human-animal relationship
Source: PLoS One. 2017 May 5;12(5):e0176928. doi: 10.1371/journal.pone.0176928 (PMC5419571; doi:10.1371/journal.pone.0176928)
Supplement: S3 Table — (XLSX) [file pone.0176928.s003.xlsx]

## Sheet: Hoja1
Supplementary Table S3: Neurotransmitter concentrations (ng/g tissue) in several brain areas ist of identified proteins after DIGE labelling of porcine PBMC
Brain area	NT	NH		PH		P
		Mean	SE	Mean	SE
Amygdala	NA	231.91	20.0283	205.805	14.8549	0.294
	DOPAC	275.051	20.645	256.412	17.7264	0.494
	DA	842.81	51.712	838.03	46.2182	0.945
	HVA	714.562	50.6594	682.3	46.5156	0.641
	5-HIAA	277.582	12.436	284.659	12.8094	0.695
	5-HT	683.861	22.461	627.608	20.8955	0.073
Prefrontal Cortex	NA	207.222	15.5931	231.196	16.0099	0.289
	DOPAC	79.1971	5.24498	89.3261	5.58036	0.192
	DA	101.317	6.37848	97.0661	6.53613	0.644
	HVA	181.242	16.6887	197.341	13.5545	0.457
	5-HIAA	96.0277	7.27494	110.32	7.34336	0.181
	5-HT	200.447	12.8964	229.181	10.1868	0.093
Hippocampus	NA	222.304	11.4372	211.654	11.2772	0.511
	DOPAC	42.7181	1.65429	42.0193	1.60855	0.764
	DA	98.8833	3.9256	105.11	4.39874	0.295
	HVA	116.224	6.1	115.157	8.13564	0.916
	5-HIAA	272.151	10.5978	289.916	16.4249	0.361
	5-HT	223.276	8.80672	203.622	13.5242	0.222
Hypothalamus	NA	2660.03	221.784	2550.98	215.441	0.727
	L-DOPA	370.461	35.9478	376.032	23.6727	0.895
	DOPAC	171.634	11.5004	150.335	9.05163	0.147
	DA	690.395	48.7724	618.976	48.2284	0.306
	HVA	370.765	25.0299	331.706	21.3407	0.238
	5-HIAA	376.541	27.8128	388.392	20.7622	0.73
	5-HT	633.181	32.6323	671.972	31.4032	0.399
